# Supplementary material for: Tetra­aqua­bis{μ2-2,7-bis­[(2,6-diisopropyl­phen­yl)imino­meth­yl]naphthalene-1,8-diolato}di-μ3-hydroxido-di-μ2-hydroxido-bis­(trimethyl­phosphine oxide)tetra­nickel(II)–trimethyl­phosphine oxide–diethyl ether–water (1/2/2/2)
Source: Acta Crystallogr Sect E Struct Rep Online. 2010 Feb 6;66(Pt 3):m257. doi: 10.1107/S1600536810003697 (PMC2983651; doi:10.1107/S1600536810003697)
Supplement: Supplementary file 1 [file e-66-0m257-sup1.cif]

##############################################################################
###                                                                        ###
###        Electronic paper (Acta Crystallographica Section E)             ###
###                                                                        ###
##############################################################################
#                                                                            #
# This CIF contains the data in a paper accepted for publication in Acta     #
# Crystallographica Section E. It conforms to the requirements of Notes      #
# for Authors for Section E, and has been peer reviewed under the auspices   #
# of the IUCr Commission on Journals.                                        #
#                                                                            #
# Full details of the Crystallographic Information File format               #
# are given in the paper "The Crystallographic Information File (CIF):       #
# a New Standard Archive File for Crystallography" by S. R. Hall, F. H.      #
# Allen and I. D. Brown [Acta Cryst. (1991), A47, 655-685].                  #
#                                                                            #
# The current version of the core CIF dictionary is obtainable from          #
# ftp://ftp.iucr.org/pub/cif_core.dic. The current version number is 2.4.    #
#                                                                            #
# Software is freely available for graphical display of the structure(s) in  #
# this CIF.  For information consult the CIF home page http://www.iucr.org/  #
# cif/home.html                                                              #
#                                                                            #
# This file may be used for bona fide research purposes within the           #
# scientific community so long as proper attribution is given to the journal # 
# article from which it was obtained.                                        #
#                                                                            #
##############################################################################
                                             
data_I
_audit_creation_method     SHELXL-97
_chemical_name_systematic
;
Tetraaquabis{\m~2~-2,7-bis[(2,6-diisopropylphenyl)iminomethyl]naphthalene-1,8-
diolato}di-\m~3~-hydroxido-di-\m~2~-hydroxido-bis(trimethylphosphine
oxide)tetranickel(II)--trimethylphosphine oxide--diethyl ether--water (1/2/2/2)
;
_chemical_name_common     ?
_chemical_formula_moiety
                    'C78 H110 N4 Ni4 O14 P2, 2(C4 H10 O), 2(C3 H9 O P), 2(H2 O)'
_chemical_formula_sum     'C92 H152 N4 Ni4 O20 P4'
_chemical_formula_iupac
;
[Ni4 (C36 H40 N2 O2)2 (O H)4 (C3 H9 O P)2 (H2 O)4],
2C4 H10 O, 2C3 H9 O P, 2H2 O
;
_chemical_formula_weight     1992.90
_chemical_melting_point     ?
_symmetry_cell_setting     triclinic
_symmetry_space_group_name_H-M     'P -1'
_symmetry_space_group_name_Hall     '-P 1'
loop_
    _symmetry_equiv_pos_as_xyz
    'x, y, z'
    '-x, -y, -z'
_cell_length_a     11.9818(2)
_cell_length_b     13.7937(2)
_cell_length_c     16.2215(3)
_cell_angle_alpha     78.1090(10)
_cell_angle_beta     72.7590(10)
_cell_angle_gamma     83.7820(10)
_cell_volume     2502.37(7)
_cell_formula_units_Z     1
_cell_measurement_reflns_used     9944
_cell_measurement_theta_min     5.71
_cell_measurement_theta_max     66.94
_cell_measurement_temperature     100(2)
_exptl_crystal_description     block
_exptl_crystal_colour     yellow
_exptl_crystal_size_max     0.28
_exptl_crystal_size_mid     0.16
_exptl_crystal_size_min     0.10
_exptl_crystal_density_diffrn     1.314
_exptl_crystal_density_meas     ?
_exptl_crystal_density_method     'not measured'
_exptl_crystal_F_000     1052
_exptl_absorpt_coefficient_mu     1.986
_exptl_absorpt_correction_type     multi-scan
_exptl_absorpt_process_details     '(SADABS; Bruker, 2001)'
_exptl_absorpt_correction_T_min     0.7867
_exptl_absorpt_correction_T_max     0.8984
_exptl_special_details
;
;
_diffrn_ambient_temperature     100(2)
_diffrn_radiation_type     CuK\a
_diffrn_radiation_wavelength     1.54178
_diffrn_radiation_source     'fine-focus sealed tube'
_diffrn_radiation_monochromator     graphite
_diffrn_measurement_device_type     'Bruker APEXII CCD'
_diffrn_measurement_method     '\f and \w scans'
_diffrn_detector_area_resol_mean     ?
_diffrn_reflns_number     27203
_diffrn_reflns_av_R_equivalents     0.0496
_diffrn_reflns_av_sigmaI/netI     0.0546
_diffrn_reflns_theta_min     2.90
_diffrn_reflns_theta_max     67.31
_diffrn_reflns_theta_full     67.31
_diffrn_measured_fraction_theta_max     0.957
_diffrn_measured_fraction_theta_full     0.957
_diffrn_reflns_limit_h_min     -14
_diffrn_reflns_limit_h_max     14
_diffrn_reflns_limit_k_min     -5
_diffrn_reflns_limit_k_max     16
_diffrn_reflns_limit_l_min     -18
_diffrn_reflns_limit_l_max     19
_refine_special_details
;
Refinement of <i>F</i>^2^ against ALL reflections. The weighted <i>R</i>-factor
wR and goodness of fit <i>S</i> are based on <i>F</i>^2^, conventional
<i>R</i>-factors <i>R</i> are based on <i>F</i>, with <i>F</i> set to zero for
negative <i>F</i>^2^. The threshold expression of <i>F</i>^2^ >
\s(<i>F</i>^2^) is used only for calculating <i>R</i>-factors(gt) etc. and is
not relevant to the choice of reflections for refinement. <i>R</i>-factors
based on <i>F</i>^2^ are statistically about twice as large as those based on
<i>F</i>, and <i>R</i>- factors based on ALL data will be even larger.
;
_reflns_number_total     8609
_reflns_number_gt     6279
_reflns_threshold_expression     I>2\s(I)
_refine_ls_structure_factor_coef     Fsqd
_refine_ls_matrix_type     full
_refine_ls_R_factor_all     0.0706
_refine_ls_R_factor_gt     0.0457
_refine_ls_wR_factor_gt     0.1324
_refine_ls_wR_factor_ref     0.1620
_refine_ls_goodness_of_fit_ref     1.003
_refine_ls_restrained_S_all     1.003
_refine_ls_number_reflns     8609
_refine_ls_number_parameters     575
_refine_ls_number_restraints     0
_refine_ls_hydrogen_treatment     constr
_refine_ls_weighting_scheme     calc
_refine_ls_weighting_details
         'calc w=1/[\s^2^(Fo^2^)+(0.1064P)^2^+0.0000P] where P=(Fo^2^+2Fc^2^)/3'
_atom_sites_solution_hydrogens     geom
_atom_sites_solution_primary     direct
_atom_sites_solution_secondary     difmap
_refine_ls_shift/su_max     0.001
_refine_ls_shift/su_mean     0.000
_refine_diff_density_max     0.791
_refine_diff_density_min     -0.888
_refine_ls_extinction_method     none
_refine_ls_extinction_coef     ?
loop_
    _atom_type_symbol
    _atom_type_description
    _atom_type_scat_dispersion_real
    _atom_type_scat_dispersion_imag
    _atom_type_scat_source
    C C 0.0181 0.0091 'International Tables Vol C Tables 4.2.6.8 and 6.1.1.4'
    H H 0.0000 0.0000 'International Tables Vol C Tables 4.2.6.8 and 6.1.1.4'
    N N 0.0311 0.0180 'International Tables Vol C Tables 4.2.6.8 and 6.1.1.4'
    O O 0.0492 0.0322 'International Tables Vol C Tables 4.2.6.8 and 6.1.1.4'
    P P 0.2955 0.4335 'International Tables Vol C Tables 4.2.6.8 and 6.1.1.4'
    Ni Ni -3.0029 0.5091 'International Tables Vol C Tables 4.2.6.8 and 6.1.1.4'
_computing_data_collection     'APEX2 (Bruker, 2004)'
_computing_cell_refinement     'SAINT (Bruker, 2001)'
_computing_data_reduction     'SAINT (Bruker, 2001)'
_computing_structure_solution     'SHELXS97 (Sheldrick, 2008)'
_computing_structure_refinement     'SHELXL97 (Sheldrick, 2008)'
_computing_molecular_graphics     'ORTEP-3 for Windows (Farrugia, 1997)'
_computing_publication_material     'WinGX (Farrugia, 1999)'
loop_
    _atom_site_type_symbol
    _atom_site_label
    _atom_site_fract_x
    _atom_site_fract_y
    _atom_site_fract_z
    _atom_site_U_iso_or_equiv
    _atom_site_adp_type
    _atom_site_calc_flag
    _atom_site_refinement_flags
    _atom_site_occupancy
    _atom_site_disorder_assembly
    _atom_site_disorder_group
    Ni Ni1 -0.01942(5) 0.61224(4) 0.49749(3) 0.02009(16) Uani d . 1 . .
    Ni Ni2 -0.06318(5) 0.47043(4) 0.67392(3) 0.02006(16) Uani d . 1 . .
    P P1 0.52123(8) 0.45032(7) 0.68083(7) 0.0338(2) Uani d . 1 . .
    P P2 -0.21683(10) 0.80223(7) 0.53249(7) 0.0454(3) Uani d . 1 . .
    O O1 0.0870(2) 0.72178(16) 0.44528(14) 0.0247(5) Uani d . 1 . .
    O O2 0.0298(2) 0.59307(16) 0.60874(14) 0.0226(5) Uani d . 1 . .
    O O4 0.10543(19) 0.51166(15) 0.44142(13) 0.0216(5) Uani d . 1 . .
    O O5 0.0676(2) 0.37798(16) 0.61391(14) 0.0242(5) Uani d . 1 . .
    O O6 -0.1683(2) 0.34634(17) 0.71743(15) 0.0280(5) Uani d . 1 . .
    O O7 -0.2103(2) 0.56828(17) 0.71747(14) 0.0270(5) Uani d . 1 . .
    O O8 -0.1672(2) 0.70163(17) 0.55997(15) 0.0313(6) Uani d . 1 . .
    O O9 0.6242(2) 0.4500(2) 0.7146(2) 0.0453(7) Uani d . 1 . .
    O O10 0.4306(3) 0.8467(2) 0.7711(2) 0.0512(8) Uani d . 1 . .
    O O11 0.2730(3) 0.4515(2) 0.5759(2) 0.0596(9) Uani d . 1 . .
    N N1 0.2850(3) 0.9281(2) 0.27509(19) 0.0308(7) Uani d . 1 . .
    N N2 -0.0098(2) 0.47072(19) 0.78290(17) 0.0216(6) Uani d . 1 . .
    C C1 0.1591(3) 0.7559(2) 0.4778(2) 0.0209(7) Uani d . 1 . .
    C C2 0.2307(3) 0.8329(2) 0.4222(2) 0.0233(7) Uani d . 1 . .
    C C3 0.3124(3) 0.8718(2) 0.4510(2) 0.0254(7) Uani d . 1 . .
    H H3 0.3620 0.9209 0.4117 0.030 Uiso calc R 1 . .
    C C4 0.3228(3) 0.8410(2) 0.5340(2) 0.0262(7) Uani d . 1 . .
    H H4 0.3779 0.8697 0.5523 0.031 Uiso calc R 1 . .
    C C5 0.2518(3) 0.7663(2) 0.5931(2) 0.0235(7) Uani d . 1 . .
    C C6 0.2616(3) 0.7386(2) 0.6799(2) 0.0265(7) Uani d . 1 . .
    H H6 0.3135 0.7716 0.6979 0.032 Uiso calc R 1 . .
    C C7 0.1974(3) 0.6654(2) 0.7375(2) 0.0260(7) Uani d . 1 . .
    H H7 0.2050 0.6487 0.7954 0.031 Uiso calc R 1 . .
    C C8 0.1192(3) 0.6129(2) 0.7143(2) 0.0228(7) Uani d . 1 . .
    C C9 0.1029(3) 0.6403(2) 0.6289(2) 0.0202(7) Uani d . 1 . .
    C C10 0.1697(3) 0.7203(2) 0.5664(2) 0.0205(7) Uani d . 1 . .
    C C11 0.2181(3) 0.8691(2) 0.3343(2) 0.0245(7) Uani d . 1 . .
    H H11 0.1547 0.8466 0.3206 0.029 Uiso calc R 1 . .
    C C12 0.2579(3) 0.9552(3) 0.1927(2) 0.0303(8) Uani d . 1 . .
    C C13 0.3096(3) 0.8997(3) 0.1264(2) 0.0322(8) Uani d . 1 . .
    C C14 0.2836(4) 0.9286(3) 0.0472(3) 0.0429(10) Uani d . 1 . .
    H H14 0.3176 0.8916 0.0017 0.051 Uiso calc R 1 . .
    C C15 0.2093(4) 1.0101(3) 0.0324(3) 0.0484(11) Uani d . 1 . .
    H H15 0.1927 1.0286 -0.0226 0.058 Uiso calc R 1 . .
    C C16 0.1596(4) 1.0640(3) 0.0974(3) 0.0448(10) Uani d . 1 . .
    H H16 0.1087 1.1200 0.0868 0.054 Uiso calc R 1 . .
    C C17 0.1821(4) 1.0386(3) 0.1790(3) 0.0377(9) Uani d . 1 . .
    C C18 0.3936(4) 0.8116(3) 0.1404(3) 0.0377(9) Uani d . 1 . .
    H H18 0.3729 0.7840 0.2048 0.045 Uiso calc R 1 . .
    C C19 0.5170(5) 0.8457(4) 0.1131(6) 0.095(2) Uani d . 1 . .
    H H19A 0.5369 0.8796 0.0516 0.143 Uiso calc R 1 . .
    H H19B 0.5715 0.7882 0.1195 0.143 Uiso calc R 1 . .
    H H19C 0.5228 0.8915 0.1503 0.143 Uiso calc R 1 . .
    C C20 0.3867(4) 0.7282(3) 0.0936(3) 0.0449(10) Uani d . 1 . .
    H H20A 0.4168 0.7502 0.0300 0.067 Uiso calc R 1 . .
    H H20B 0.3050 0.7108 0.1081 0.067 Uiso calc R 1 . .
    H H20C 0.4337 0.6700 0.1127 0.067 Uiso calc R 1 . .
    C C21 0.1226(4) 1.0953(3) 0.2525(3) 0.0450(10) Uani d . 1 . .
    H H21 0.1614 1.0729 0.3004 0.054 Uiso calc R 1 . .
    C C22 -0.0050(5) 1.0727(4) 0.2899(4) 0.0651(14) Uani d . 1 . .
    H H22A -0.0454 1.0951 0.2443 0.098 Uiso calc R 1 . .
    H H22B -0.0406 1.1073 0.3392 0.098 Uiso calc R 1 . .
    H H22C -0.0120 1.0011 0.3104 0.098 Uiso calc R 1 . .
    C C23 0.1342(5) 1.2072(3) 0.2228(4) 0.0638(14) Uani d . 1 . .
    H H23A 0.2171 1.2215 0.1981 0.096 Uiso calc R 1 . .
    H H23B 0.0999 1.2402 0.2733 0.096 Uiso calc R 1 . .
    H H23C 0.0929 1.2316 0.1781 0.096 Uiso calc R 1 . .
    C C24 0.0601(3) 0.5359(2) 0.7833(2) 0.0217(7) Uani d . 1 . .
    H H24 0.0750 0.5324 0.8382 0.026 Uiso calc R 1 . .
    C C25 -0.0589(3) 0.4076(2) 0.8670(2) 0.0234(7) Uani d . 1 . .
    C C26 -0.1445(3) 0.4479(3) 0.9331(2) 0.0255(7) Uani d . 1 . .
    C C27 -0.1880(3) 0.3843(3) 1.0131(2) 0.0317(8) Uani d . 1 . .
    H H27 -0.2451 0.4098 1.0592 0.038 Uiso calc R 1 . .
    C C28 -0.1509(3) 0.2859(3) 1.0272(2) 0.0349(9) Uani d . 1 . .
    H H28 -0.1826 0.2443 1.0821 0.042 Uiso calc R 1 . .
    C C29 -0.0683(4) 0.2484(3) 0.9619(2) 0.0326(8) Uani d . 1 . .
    H H29 -0.0429 0.1805 0.9722 0.039 Uiso calc R 1 . .
    C C30 -0.0204(3) 0.3071(2) 0.8809(2) 0.0270(8) Uani d . 1 . .
    C C31 -0.1904(3) 0.5547(3) 0.9231(2) 0.0282(8) Uani d . 1 . .
    H H31 -0.1555 0.5874 0.8608 0.034 Uiso calc R 1 . .
    C C32 -0.1531(4) 0.6098(3) 0.9820(2) 0.0393(9) Uani d . 1 . .
    H H32A -0.1819 0.5766 1.0433 0.059 Uiso calc R 1 . .
    H H32B -0.1858 0.6782 0.9754 0.059 Uiso calc R 1 . .
    H H32C -0.0675 0.6099 0.9653 0.059 Uiso calc R 1 . .
    C C33 -0.3232(4) 0.5627(3) 0.9411(3) 0.0436(10) Uani d . 1 . .
    H H33A -0.3456 0.5267 0.9028 0.065 Uiso calc R 1 . .
    H H33B -0.3496 0.6326 0.9295 0.065 Uiso calc R 1 . .
    H H33C -0.3597 0.5339 1.0026 0.065 Uiso calc R 1 . .
    C C34 0.0743(3) 0.2627(3) 0.8124(2) 0.0303(8) Uani d . 1 . .
    H H34 0.0928 0.3144 0.7578 0.036 Uiso calc R 1 . .
    C C35 0.1864(4) 0.2367(3) 0.8401(3) 0.0431(10) Uani d . 1 . .
    H H35A 0.2105 0.2954 0.8544 0.065 Uiso calc R 1 . .
    H H35B 0.2482 0.2145 0.7919 0.065 Uiso calc R 1 . .
    H H35C 0.1724 0.1835 0.8918 0.065 Uiso calc R 1 . .
    C C36 0.0362(4) 0.1729(3) 0.7892(3) 0.0506(11) Uani d . 1 . .
    H H36A 0.0168 0.1207 0.8416 0.076 Uiso calc R 1 . .
    H H36B 0.0999 0.1483 0.7435 0.076 Uiso calc R 1 . .
    H H36C -0.0328 0.1916 0.7677 0.076 Uiso calc R 1 . .
    C C37 -0.1105(5) 0.8943(3) 0.5018(5) 0.102(3) Uani d . 1 . .
    H H37A -0.0723 0.8887 0.5484 0.152 Uiso calc R 1 . .
    H H37B -0.1492 0.9604 0.4931 0.152 Uiso calc R 1 . .
    H H37C -0.0517 0.8843 0.4472 0.152 Uiso calc R 1 . .
    C C38 -0.2867(7) 0.8036(6) 0.4477(4) 0.103(3) Uani d . 1 . .
    H H38A -0.2271 0.7942 0.3933 0.155 Uiso calc R 1 . .
    H H38B -0.3298 0.8674 0.4378 0.155 Uiso calc R 1 . .
    H H38C -0.3410 0.7499 0.4661 0.155 Uiso calc R 1 . .
    C C39 -0.3351(5) 0.8392(4) 0.6211(4) 0.0737(17) Uani d . 1 . .
    H H39A -0.3954 0.7902 0.6407 0.111 Uiso calc R 1 . .
    H H39B -0.3691 0.9043 0.6005 0.111 Uiso calc R 1 . .
    H H39C -0.3049 0.8432 0.6702 0.111 Uiso calc R 1 . .
    C C40 0.5061(4) 0.5604(3) 0.6042(3) 0.0459(10) Uani d . 1 . .
    H H40A 0.5016 0.6185 0.6313 0.069 Uiso calc R 1 . .
    H H40B 0.4345 0.5591 0.5870 0.069 Uiso calc R 1 . .
    H H40C 0.5739 0.5641 0.5521 0.069 Uiso calc R 1 . .
    C C41 0.5279(4) 0.3478(3) 0.6277(3) 0.0512(11) Uani d . 1 . .
    H H41A 0.5975 0.3510 0.5770 0.077 Uiso calc R 1 . .
    H H41B 0.4577 0.3504 0.6078 0.077 Uiso calc R 1 . .
    H H41C 0.5320 0.2857 0.6690 0.077 Uiso calc R 1 . .
    C C42 0.3880(4) 0.4423(3) 0.7677(3) 0.0473(10) Uani d . 1 . .
    H H42A 0.3915 0.3815 0.8108 0.071 Uiso calc R 1 . .
    H H42B 0.3222 0.4408 0.7437 0.071 Uiso calc R 1 . .
    H H42C 0.3771 0.5000 0.7963 0.071 Uiso calc R 1 . .
    C C43 0.4650(5) 0.7806(4) 0.8388(3) 0.0617(13) Uani d . 1 . .
    H H43A 0.4074 0.7855 0.8961 0.074 Uiso calc R 1 . .
    H H43B 0.5421 0.7978 0.8410 0.074 Uiso calc R 1 . .
    C C44 0.4726(5) 0.6766(4) 0.8215(4) 0.0640(14) Uani d . 1 . .
    H H44A 0.3993 0.6631 0.8118 0.096 Uiso calc R 1 . .
    H H44B 0.4858 0.6293 0.8722 0.096 Uiso calc R 1 . .
    H H44C 0.5377 0.6697 0.7693 0.096 Uiso calc R 1 . .
    C C45 0.4276(5) 0.9458(4) 0.7783(4) 0.0635(14) Uani d . 1 . .
    H H45A 0.5075 0.9648 0.7719 0.076 Uiso calc R 1 . .
    H H45B 0.3776 0.9553 0.8370 0.076 Uiso calc R 1 . .
    C C46 0.3819(5) 1.0083(4) 0.7111(4) 0.0713(15) Uani d . 1 . .
    H H46A 0.4268 0.9940 0.6534 0.107 Uiso calc R 1 . .
    H H46B 0.3883 1.0782 0.7125 0.107 Uiso calc R 1 . .
    H H46C 0.2995 0.9952 0.7220 0.107 Uiso calc R 1 . .
loop_
    _atom_site_aniso_label
    _atom_site_aniso_U_11
    _atom_site_aniso_U_22
    _atom_site_aniso_U_33
    _atom_site_aniso_U_12
    _atom_site_aniso_U_13
    _atom_site_aniso_U_23
    Ni1 0.0213(3) 0.0235(3) 0.0156(3) -0.0036(2) -0.0049(2) -0.0030(2)
    Ni2 0.0201(3) 0.0255(3) 0.0150(3) -0.0046(2) -0.0047(2) -0.0031(2)
    P1 0.0237(5) 0.0374(5) 0.0404(6) -0.0022(4) -0.0104(4) -0.0050(4)
    P2 0.0444(7) 0.0345(5) 0.0432(6) 0.0111(5) 0.0020(5) -0.0041(4)
    O1 0.0294(13) 0.0263(12) 0.0199(11) -0.0081(10) -0.0083(10) -0.0017(9)
    O2 0.0241(13) 0.0269(11) 0.0182(11) -0.0071(9) -0.0066(9) -0.0035(9)
    O4 0.0219(12) 0.0266(11) 0.0174(11) -0.0027(9) -0.0065(9) -0.0041(9)
    O5 0.0245(13) 0.0316(12) 0.0170(11) 0.0007(10) -0.0071(10) -0.0046(9)
    O6 0.0297(14) 0.0320(12) 0.0206(12) -0.0115(10) -0.0037(10) -0.0008(9)
    O7 0.0239(13) 0.0362(13) 0.0211(12) 0.0003(10) -0.0045(10) -0.0093(10)
    O8 0.0314(14) 0.0342(13) 0.0254(13) 0.0020(11) -0.0040(11) -0.0065(10)
    O9 0.0325(16) 0.0483(16) 0.0595(19) -0.0083(12) -0.0217(14) -0.0038(13)
    O10 0.0483(19) 0.0586(19) 0.0521(19) 0.0042(14) -0.0173(15) -0.0211(15)
    O11 0.0351(18) 0.065(2) 0.079(2) 0.0031(15) -0.0123(16) -0.0217(17)
    N1 0.0299(17) 0.0317(15) 0.0274(16) -0.0074(13) -0.0054(13) 0.0013(12)
    N2 0.0216(15) 0.0246(14) 0.0187(13) -0.0021(11) -0.0060(11) -0.0034(11)
    C1 0.0192(17) 0.0215(15) 0.0212(16) -0.0010(13) -0.0024(13) -0.0073(12)
    C2 0.0239(18) 0.0212(16) 0.0229(17) -0.0007(13) -0.0034(14) -0.0051(13)
    C3 0.0237(19) 0.0217(16) 0.0260(18) -0.0039(13) -0.0006(14) -0.0021(13)
    C4 0.0239(19) 0.0257(17) 0.0303(19) -0.0071(14) -0.0067(15) -0.0066(14)
    C5 0.0233(18) 0.0226(16) 0.0244(17) -0.0027(13) -0.0046(14) -0.0060(13)
    C6 0.0268(19) 0.0296(18) 0.0271(18) -0.0050(14) -0.0106(15) -0.0074(14)
    C7 0.0273(19) 0.0310(18) 0.0222(17) -0.0034(14) -0.0102(15) -0.0048(14)
    C8 0.0223(18) 0.0255(16) 0.0214(17) -0.0018(13) -0.0053(14) -0.0070(13)
    C9 0.0200(17) 0.0223(16) 0.0192(16) -0.0018(13) -0.0045(13) -0.0069(12)
    C10 0.0208(17) 0.0208(15) 0.0198(16) -0.0002(13) -0.0041(13) -0.0064(12)
    C11 0.0271(19) 0.0209(16) 0.0236(17) -0.0001(14) -0.0051(15) -0.0035(13)
    C12 0.032(2) 0.0290(18) 0.0259(18) -0.0061(15) -0.0063(16) 0.0043(14)
    C13 0.031(2) 0.0314(19) 0.031(2) -0.0058(15) -0.0076(16) 0.0001(15)
    C14 0.050(3) 0.045(2) 0.027(2) 0.0015(19) -0.0072(19) -0.0010(17)
    C15 0.066(3) 0.046(2) 0.028(2) 0.000(2) -0.017(2) 0.0069(17)
    C16 0.048(3) 0.036(2) 0.041(2) 0.0060(18) -0.012(2) 0.0090(18)
    C17 0.038(2) 0.0324(19) 0.035(2) -0.0009(16) -0.0042(18) 0.0027(16)
    C18 0.039(2) 0.033(2) 0.043(2) -0.0001(16) -0.0144(19) -0.0080(16)
    C19 0.043(3) 0.046(3) 0.204(8) 0.001(2) -0.051(4) -0.017(4)
    C20 0.054(3) 0.042(2) 0.039(2) 0.0082(19) -0.016(2) -0.0092(18)
    C21 0.048(3) 0.036(2) 0.048(3) 0.0050(18) -0.011(2) -0.0088(18)
    C22 0.061(3) 0.053(3) 0.062(3) 0.002(2) 0.009(3) -0.009(2)
    C23 0.068(4) 0.045(3) 0.072(4) 0.000(2) -0.008(3) -0.015(2)
    C24 0.0218(18) 0.0287(17) 0.0164(16) -0.0013(14) -0.0075(13) -0.0049(13)
    C25 0.0261(19) 0.0309(18) 0.0157(16) -0.0072(14) -0.0100(14) -0.0006(13)
    C26 0.0256(19) 0.0351(18) 0.0184(16) -0.0080(14) -0.0086(14) -0.0035(14)
    C27 0.030(2) 0.045(2) 0.0180(17) -0.0093(16) -0.0027(15) -0.0031(15)
    C28 0.040(2) 0.042(2) 0.0213(18) -0.0153(18) -0.0095(16) 0.0052(15)
    C29 0.044(2) 0.0287(18) 0.0283(19) -0.0076(16) -0.0181(17) 0.0015(15)
    C30 0.032(2) 0.0308(18) 0.0219(17) -0.0077(15) -0.0135(15) -0.0021(14)
    C31 0.028(2) 0.0372(19) 0.0188(17) -0.0027(15) -0.0047(15) -0.0062(14)
    C32 0.046(3) 0.044(2) 0.029(2) -0.0013(18) -0.0106(18) -0.0112(17)
    C33 0.040(2) 0.050(2) 0.037(2) 0.0043(19) -0.0080(19) -0.0081(18)
    C34 0.038(2) 0.0284(18) 0.0239(18) -0.0005(15) -0.0117(16) 0.0000(14)
    C35 0.036(2) 0.053(2) 0.042(2) -0.0021(18) -0.0119(19) -0.0112(19)
    C36 0.044(3) 0.054(3) 0.061(3) -0.002(2) -0.015(2) -0.027(2)
    C37 0.064(4) 0.030(2) 0.152(6) 0.002(2) 0.045(4) 0.000(3)
    C38 0.107(6) 0.125(6) 0.067(4) 0.060(5) -0.039(4) -0.004(4)
    C39 0.056(3) 0.049(3) 0.094(4) 0.000(2) 0.021(3) -0.027(3)
    C40 0.038(2) 0.049(2) 0.044(2) -0.0009(19) -0.006(2) -0.0015(19)
    C41 0.047(3) 0.051(3) 0.065(3) 0.011(2) -0.028(2) -0.020(2)
    C42 0.035(2) 0.050(2) 0.049(3) -0.0011(19) -0.006(2) -0.0002(19)
    C43 0.061(3) 0.078(3) 0.049(3) -0.006(3) -0.020(3) -0.010(2)
    C44 0.057(3) 0.070(3) 0.068(3) -0.003(3) -0.028(3) -0.003(3)
    C45 0.063(3) 0.066(3) 0.062(3) -0.010(3) -0.006(3) -0.028(3)
    C46 0.069(4) 0.055(3) 0.090(4) 0.010(3) -0.020(3) -0.025(3)
_geom_special_details
;
All esds (except the esd in the dihedral angle between two l.s. planes) are
estimated using the full covariance matrix. The cell esds are taken into
account individually in the estimation of esds in distances, angles and
torsion angles; correlations between esds in cell parameters are only used
when they are defined by crystal symmetry. An approximate (isotropic)
treatment of cell esds is used for estimating esds involving l.s. planes.
;
loop_
    _geom_bond_atom_site_label_1
    _geom_bond_atom_site_label_2
    _geom_bond_site_symmetry_2
    _geom_bond_distance
    _geom_bond_publ_flag
    Ni1 O1 . 1.969(2) ?
    Ni1 O4 2_566 2.011(2) ?
    Ni1 O2 . 2.018(2) ?
    Ni1 O5 2_566 2.030(2) ?
    Ni1 O4 . 2.062(2) ?
    Ni1 O8 . 2.159(2) ?
    Ni2 O4 2_566 2.040(2) ?
    Ni2 O2 . 2.048(2) ?
    Ni2 O5 . 2.051(2) ?
    Ni2 N2 . 2.051(3) ?
    Ni2 O6 . 2.111(2) ?
    Ni2 O7 . 2.137(2) ?
    P1 O9 . 1.490(3) ?
    P1 C40 . 1.783(4) ?
    P1 C42 . 1.785(4) ?
    P1 C41 . 1.785(4) ?
    P2 O8 . 1.484(3) ?
    P2 C37 . 1.789(6) ?
    P2 C38 . 1.805(7) ?
    P2 C39 . 1.809(5) ?
    O1 C1 . 1.306(4) ?
    O2 C9 . 1.296(4) ?
    O4 Ni1 2_566 2.011(2) ?
    O4 Ni2 2_566 2.040(2) ?
    O5 Ni1 2_566 2.030(2) ?
    O10 C45 . 1.392(6) ?
    O10 C43 . 1.408(6) ?
    N1 C11 . 1.261(4) ?
    N1 C12 . 1.434(5) ?
    N2 C24 . 1.296(4) ?
    N2 C25 . 1.453(4) ?
    C1 C2 . 1.421(5) ?
    C1 C10 . 1.459(5) ?
    C2 C3 . 1.398(5) ?
    C2 C11 . 1.457(5) ?
    C3 C4 . 1.365(5) ?
    C3 H3 . 0.9500 ?
    C4 C5 . 1.415(5) ?
    C4 H4 . 0.9500 ?
    C5 C6 . 1.418(5) ?
    C5 C10 . 1.435(5) ?
    C6 C7 . 1.355(5) ?
    C6 H6 . 0.9500 ?
    C7 C8 . 1.418(5) ?
    C7 H7 . 0.9500 ?
    C8 C9 . 1.424(5) ?
    C8 C24 . 1.445(4) ?
    C9 C10 . 1.461(4) ?
    C11 H11 . 0.9500 ?
    C12 C13 . 1.403(5) ?
    C12 C17 . 1.408(5) ?
    C13 C14 . 1.381(5) ?
    C13 C18 . 1.517(5) ?
    C14 C15 . 1.383(6) ?
    C14 H14 . 0.9500 ?
    C15 C16 . 1.369(6) ?
    C15 H15 . 0.9500 ?
    C16 C17 . 1.395(6) ?
    C16 H16 . 0.9500 ?
    C17 C21 . 1.517(6) ?
    C18 C19 . 1.511(6) ?
    C18 C20 . 1.524(6) ?
    C18 H18 . 1.0000 ?
    C19 H19A . 0.9800 ?
    C19 H19B . 0.9800 ?
    C19 H19C . 0.9800 ?
    C20 H20A . 0.9800 ?
    C20 H20B . 0.9800 ?
    C20 H20C . 0.9800 ?
    C21 C22 . 1.510(7) ?
    C21 C23 . 1.527(6) ?
    C21 H21 . 1.0000 ?
    C22 H22A . 0.9800 ?
    C22 H22B . 0.9800 ?
    C22 H22C . 0.9800 ?
    C23 H23A . 0.9800 ?
    C23 H23B . 0.9800 ?
    C23 H23C . 0.9800 ?
    C24 H24 . 0.9500 ?
    C25 C30 . 1.407(5) ?
    C25 C26 . 1.408(5) ?
    C26 C27 . 1.398(5) ?
    C26 C31 . 1.509(5) ?
    C27 C28 . 1.376(5) ?
    C27 H27 . 0.9500 ?
    C28 C29 . 1.365(6) ?
    C28 H28 . 0.9500 ?
    C29 C30 . 1.388(5) ?
    C29 H29 . 0.9500 ?
    C30 C34 . 1.510(5) ?
    C31 C32 . 1.522(5) ?
    C31 C33 . 1.526(5) ?
    C31 H31 . 1.0000 ?
    C32 H32A . 0.9800 ?
    C32 H32B . 0.9800 ?
    C32 H32C . 0.9800 ?
    C33 H33A . 0.9800 ?
    C33 H33B . 0.9800 ?
    C33 H33C . 0.9800 ?
    C34 C36 . 1.518(5) ?
    C34 C35 . 1.523(5) ?
    C34 H34 . 1.0000 ?
    C35 H35A . 0.9800 ?
    C35 H35B . 0.9800 ?
    C35 H35C . 0.9800 ?
    C36 H36A . 0.9800 ?
    C36 H36B . 0.9800 ?
    C36 H36C . 0.9800 ?
    C37 H37A . 0.9800 ?
    C37 H37B . 0.9800 ?
    C37 H37C . 0.9800 ?
    C38 H38A . 0.9800 ?
    C38 H38B . 0.9800 ?
    C38 H38C . 0.9800 ?
    C39 H39A . 0.9800 ?
    C39 H39B . 0.9800 ?
    C39 H39C . 0.9800 ?
    C40 H40A . 0.9800 ?
    C40 H40B . 0.9800 ?
    C40 H40C . 0.9800 ?
    C41 H41A . 0.9800 ?
    C41 H41B . 0.9800 ?
    C41 H41C . 0.9800 ?
    C42 H42A . 0.9800 ?
    C42 H42B . 0.9800 ?
    C42 H42C . 0.9800 ?
    C43 C44 . 1.506(7) ?
    C43 H43A . 0.9900 ?
    C43 H43B . 0.9900 ?
    C44 H44A . 0.9800 ?
    C44 H44B . 0.9800 ?
    C44 H44C . 0.9800 ?
    C45 C46 . 1.447(8) ?
    C45 H45A . 0.9900 ?
    C45 H45B . 0.9900 ?
    C46 H46A . 0.9800 ?
    C46 H46B . 0.9800 ?
    C46 H46C . 0.9800 ?
loop_
    _geom_angle_atom_site_label_1
    _geom_angle_atom_site_label_2
    _geom_angle_atom_site_label_3
    _geom_angle_site_symmetry_1
    _geom_angle_site_symmetry_3
    _geom_angle
    _geom_angle_publ_flag
    O1 Ni1 O4 . 2_566 170.15(10) ?
    O1 Ni1 O2 . . 89.63(9) ?
    O4 Ni1 O2 2_566 . 83.12(8) ?
    O1 Ni1 O5 . 2_566 92.90(9) ?
    O4 Ni1 O5 2_566 2_566 94.05(9) ?
    O2 Ni1 O5 . 2_566 176.36(9) ?
    O1 Ni1 O4 . . 91.77(9) ?
    O4 Ni1 O4 2_566 . 82.24(9) ?
    O2 Ni1 O4 . . 94.82(9) ?
    O5 Ni1 O4 2_566 . 82.50(9) ?
    O1 Ni1 O8 . . 96.00(10) ?
    O4 Ni1 O8 2_566 . 90.31(9) ?
    O2 Ni1 O8 . . 87.07(9) ?
    O5 Ni1 O8 2_566 . 95.26(9) ?
    O4 Ni1 O8 . . 172.02(9) ?
    O4 Ni2 O2 2_566 . 81.68(8) ?
    O4 Ni2 O5 2_566 . 82.54(9) ?
    O2 Ni2 O5 . . 91.68(9) ?
    O4 Ni2 N2 2_566 . 172.09(10) ?
    O2 Ni2 N2 . . 90.47(9) ?
    O5 Ni2 N2 . . 98.75(10) ?
    O4 Ni2 O6 2_566 . 86.77(9) ?
    O2 Ni2 O6 . . 168.45(9) ?
    O5 Ni2 O6 . . 86.64(9) ?
    N2 Ni2 O6 . . 101.08(10) ?
    O4 Ni2 O7 2_566 . 87.77(9) ?
    O2 Ni2 O7 . . 88.02(9) ?
    O5 Ni2 O7 . . 170.24(9) ?
    N2 Ni2 O7 . . 91.01(10) ?
    O6 Ni2 O7 . . 91.71(9) ?
    O9 P1 C40 . . 112.60(19) ?
    O9 P1 C42 . . 111.4(2) ?
    C40 P1 C42 . . 106.6(2) ?
    O9 P1 C41 . . 112.49(19) ?
    C40 P1 C41 . . 107.1(2) ?
    C42 P1 C41 . . 106.2(2) ?
    O8 P2 C37 . . 112.0(2) ?
    O8 P2 C38 . . 111.2(3) ?
    C37 P2 C38 . . 112.4(4) ?
    O8 P2 C39 . . 111.0(2) ?
    C37 P2 C39 . . 106.5(3) ?
    C38 P2 C39 . . 103.3(3) ?
    C1 O1 Ni1 . . 129.6(2) ?
    C9 O2 Ni1 . . 130.53(19) ?
    C9 O2 Ni2 . . 132.03(19) ?
    Ni1 O2 Ni2 . . 97.30(9) ?
    Ni1 O4 Ni2 2_566 2_566 97.80(9) ?
    Ni1 O4 Ni1 2_566 . 97.76(9) ?
    Ni2 O4 Ni1 2_566 . 97.01(9) ?
    Ni1 O5 Ni2 2_566 . 97.72(10) ?
    P2 O8 Ni1 . . 133.35(14) ?
    C45 O10 C43 . . 113.4(4) ?
    C11 N1 C12 . . 116.6(3) ?
    C24 N2 C25 . . 115.6(3) ?
    C24 N2 Ni2 . . 121.3(2) ?
    C25 N2 Ni2 . . 122.6(2) ?
    O1 C1 C2 . . 116.9(3) ?
    O1 C1 C10 . . 124.2(3) ?
    C2 C1 C10 . . 118.9(3) ?
    C3 C2 C1 . . 120.6(3) ?
    C3 C2 C11 . . 120.9(3) ?
    C1 C2 C11 . . 118.5(3) ?
    C4 C3 C2 . . 121.6(3) ?
    C4 C3 H3 . . 119.2 ?
    C2 C3 H3 . . 119.2 ?
    C3 C4 C5 . . 120.3(3) ?
    C3 C4 H4 . . 119.8 ?
    C5 C4 H4 . . 119.8 ?
    C4 C5 C6 . . 118.9(3) ?
    C4 C5 C10 . . 120.8(3) ?
    C6 C5 C10 . . 120.3(3) ?
    C7 C6 C5 . . 120.5(3) ?
    C7 C6 H6 . . 119.8 ?
    C5 C6 H6 . . 119.8 ?
    C6 C7 C8 . . 122.4(3) ?
    C6 C7 H7 . . 118.8 ?
    C8 C7 H7 . . 118.8 ?
    C7 C8 C9 . . 119.4(3) ?
    C7 C8 C24 . . 114.8(3) ?
    C9 C8 C24 . . 125.8(3) ?
    O2 C9 C8 . . 119.0(3) ?
    O2 C9 C10 . . 122.0(3) ?
    C8 C9 C10 . . 119.0(3) ?
    C5 C10 C1 . . 117.6(3) ?
    C5 C10 C9 . . 118.4(3) ?
    C1 C10 C9 . . 124.0(3) ?
    N1 C11 C2 . . 124.9(3) ?
    N1 C11 H11 . . 117.5 ?
    C2 C11 H11 . . 117.5 ?
    C13 C12 C17 . . 121.2(3) ?
    C13 C12 N1 . . 119.4(3) ?
    C17 C12 N1 . . 119.4(3) ?
    C14 C13 C12 . . 118.2(4) ?
    C14 C13 C18 . . 120.7(4) ?
    C12 C13 C18 . . 121.1(3) ?
    C13 C14 C15 . . 121.6(4) ?
    C13 C14 H14 . . 119.2 ?
    C15 C14 H14 . . 119.2 ?
    C16 C15 C14 . . 119.8(4) ?
    C16 C15 H15 . . 120.1 ?
    C14 C15 H15 . . 120.1 ?
    C15 C16 C17 . . 121.4(4) ?
    C15 C16 H16 . . 119.3 ?
    C17 C16 H16 . . 119.3 ?
    C16 C17 C12 . . 117.9(4) ?
    C16 C17 C21 . . 121.4(4) ?
    C12 C17 C21 . . 120.7(4) ?
    C19 C18 C13 . . 109.7(3) ?
    C19 C18 C20 . . 110.5(4) ?
    C13 C18 C20 . . 113.8(3) ?
    C19 C18 H18 . . 107.5 ?
    C13 C18 H18 . . 107.5 ?
    C20 C18 H18 . . 107.5 ?
    C18 C19 H19A . . 109.5 ?
    C18 C19 H19B . . 109.5 ?
    H19A C19 H19B . . 109.5 ?
    C18 C19 H19C . . 109.5 ?
    H19A C19 H19C . . 109.5 ?
    H19B C19 H19C . . 109.5 ?
    C18 C20 H20A . . 109.5 ?
    C18 C20 H20B . . 109.5 ?
    H20A C20 H20B . . 109.5 ?
    C18 C20 H20C . . 109.5 ?
    H20A C20 H20C . . 109.5 ?
    H20B C20 H20C . . 109.5 ?
    C22 C21 C17 . . 110.9(4) ?
    C22 C21 C23 . . 109.7(4) ?
    C17 C21 C23 . . 112.4(4) ?
    C22 C21 H21 . . 107.9 ?
    C17 C21 H21 . . 107.9 ?
    C23 C21 H21 . . 107.9 ?
    C21 C22 H22A . . 109.5 ?
    C21 C22 H22B . . 109.5 ?
    H22A C22 H22B . . 109.5 ?
    C21 C22 H22C . . 109.5 ?
    H22A C22 H22C . . 109.5 ?
    H22B C22 H22C . . 109.5 ?
    C21 C23 H23A . . 109.5 ?
    C21 C23 H23B . . 109.5 ?
    H23A C23 H23B . . 109.5 ?
    C21 C23 H23C . . 109.5 ?
    H23A C23 H23C . . 109.5 ?
    H23B C23 H23C . . 109.5 ?
    N2 C24 C8 . . 130.8(3) ?
    N2 C24 H24 . . 114.6 ?
    C8 C24 H24 . . 114.6 ?
    C30 C25 C26 . . 121.1(3) ?
    C30 C25 N2 . . 119.4(3) ?
    C26 C25 N2 . . 119.5(3) ?
    C27 C26 C25 . . 117.2(3) ?
    C27 C26 C31 . . 118.7(3) ?
    C25 C26 C31 . . 124.2(3) ?
    C28 C27 C26 . . 122.1(3) ?
    C28 C27 H27 . . 119.0 ?
    C26 C27 H27 . . 119.0 ?
    C29 C28 C27 . . 119.7(3) ?
    C29 C28 H28 . . 120.2 ?
    C27 C28 H28 . . 120.2 ?
    C28 C29 C30 . . 121.6(4) ?
    C28 C29 H29 . . 119.2 ?
    C30 C29 H29 . . 119.2 ?
    C29 C30 C25 . . 118.3(3) ?
    C29 C30 C34 . . 119.3(3) ?
    C25 C30 C34 . . 122.3(3) ?
    C26 C31 C32 . . 111.2(3) ?
    C26 C31 C33 . . 111.4(3) ?
    C32 C31 C33 . . 110.6(3) ?
    C26 C31 H31 . . 107.8 ?
    C32 C31 H31 . . 107.8 ?
    C33 C31 H31 . . 107.8 ?
    C31 C32 H32A . . 109.5 ?
    C31 C32 H32B . . 109.5 ?
    H32A C32 H32B . . 109.5 ?
    C31 C32 H32C . . 109.5 ?
    H32A C32 H32C . . 109.5 ?
    H32B C32 H32C . . 109.5 ?
    C31 C33 H33A . . 109.5 ?
    C31 C33 H33B . . 109.5 ?
    H33A C33 H33B . . 109.5 ?
    C31 C33 H33C . . 109.5 ?
    H33A C33 H33C . . 109.5 ?
    H33B C33 H33C . . 109.5 ?
    C30 C34 C36 . . 112.8(3) ?
    C30 C34 C35 . . 111.6(3) ?
    C36 C34 C35 . . 110.2(3) ?
    C30 C34 H34 . . 107.3 ?
    C36 C34 H34 . . 107.3 ?
    C35 C34 H34 . . 107.3 ?
    C34 C35 H35A . . 109.5 ?
    C34 C35 H35B . . 109.5 ?
    H35A C35 H35B . . 109.5 ?
    C34 C35 H35C . . 109.5 ?
    H35A C35 H35C . . 109.5 ?
    H35B C35 H35C . . 109.5 ?
    C34 C36 H36A . . 109.5 ?
    C34 C36 H36B . . 109.5 ?
    H36A C36 H36B . . 109.5 ?
    C34 C36 H36C . . 109.5 ?
    H36A C36 H36C . . 109.5 ?
    H36B C36 H36C . . 109.5 ?
    P2 C37 H37A . . 109.5 ?
    P2 C37 H37B . . 109.5 ?
    H37A C37 H37B . . 109.5 ?
    P2 C37 H37C . . 109.5 ?
    H37A C37 H37C . . 109.5 ?
    H37B C37 H37C . . 109.5 ?
    P2 C38 H38A . . 109.5 ?
    P2 C38 H38B . . 109.5 ?
    H38A C38 H38B . . 109.5 ?
    P2 C38 H38C . . 109.5 ?
    H38A C38 H38C . . 109.5 ?
    H38B C38 H38C . . 109.5 ?
    P2 C39 H39A . . 109.5 ?
    P2 C39 H39B . . 109.5 ?
    H39A C39 H39B . . 109.5 ?
    P2 C39 H39C . . 109.5 ?
    H39A C39 H39C . . 109.5 ?
    H39B C39 H39C . . 109.5 ?
    P1 C40 H40A . . 109.5 ?
    P1 C40 H40B . . 109.5 ?
    H40A C40 H40B . . 109.5 ?
    P1 C40 H40C . . 109.5 ?
    H40A C40 H40C . . 109.5 ?
    H40B C40 H40C . . 109.5 ?
    P1 C41 H41A . . 109.5 ?
    P1 C41 H41B . . 109.5 ?
    H41A C41 H41B . . 109.5 ?
    P1 C41 H41C . . 109.5 ?
    H41A C41 H41C . . 109.5 ?
    H41B C41 H41C . . 109.5 ?
    P1 C42 H42A . . 109.5 ?
    P1 C42 H42B . . 109.5 ?
    H42A C42 H42B . . 109.5 ?
    P1 C42 H42C . . 109.5 ?
    H42A C42 H42C . . 109.5 ?
    H42B C42 H42C . . 109.5 ?
    O10 C43 C44 . . 108.9(4) ?
    O10 C43 H43A . . 109.9 ?
    C44 C43 H43A . . 109.9 ?
    O10 C43 H43B . . 109.9 ?
    C44 C43 H43B . . 109.9 ?
    H43A C43 H43B . . 108.3 ?
    C43 C44 H44A . . 109.5 ?
    C43 C44 H44B . . 109.5 ?
    H44A C44 H44B . . 109.5 ?
    C43 C44 H44C . . 109.5 ?
    H44A C44 H44C . . 109.5 ?
    H44B C44 H44C . . 109.5 ?
    O10 C45 C46 . . 110.1(4) ?
    O10 C45 H45A . . 109.6 ?
    C46 C45 H45A . . 109.6 ?
    O10 C45 H45B . . 109.6 ?
    C46 C45 H45B . . 109.6 ?
    H45A C45 H45B . . 108.1 ?
    C45 C46 H46A . . 109.5 ?
    C45 C46 H46B . . 109.5 ?
    H46A C46 H46B . . 109.5 ?
    C45 C46 H46C . . 109.5 ?
    H46A C46 H46C . . 109.5 ?
    H46B C46 H46C . . 109.5 ?
loop_
    _geom_torsion_atom_site_label_1
    _geom_torsion_atom_site_label_2
    _geom_torsion_atom_site_label_3
    _geom_torsion_atom_site_label_4
    _geom_torsion_site_symmetry_1
    _geom_torsion_site_symmetry_2
    _geom_torsion_site_symmetry_3
    _geom_torsion_site_symmetry_4
    _geom_torsion
    _geom_torsion_publ_flag
    O2 Ni1 O1 C1 . . . . 2.6(3) ?
    O5 Ni1 O1 C1 2_566 . . . -174.8(3) ?
    O4 Ni1 O1 C1 . . . . -92.2(3) ?
    O8 Ni1 O1 C1 . . . . 89.6(3) ?
    O1 Ni1 O2 C9 . . . . 0.4(3) ?
    O4 Ni1 O2 C9 2_566 . . . 173.7(3) ?
    O4 Ni1 O2 C9 . . . . 92.1(3) ?
    O8 Ni1 O2 C9 . . . . -95.6(3) ?
    O1 Ni1 O2 Ni2 . . . . -175.67(10) ?
    O4 Ni1 O2 Ni2 2_566 . . . -2.36(9) ?
    O4 Ni1 O2 Ni2 . . . . -83.93(10) ?
    O8 Ni1 O2 Ni2 . . . . 88.30(10) ?
    O4 Ni2 O2 C9 2_566 . . . -173.6(3) ?
    O5 Ni2 O2 C9 . . . . -91.4(3) ?
    N2 Ni2 O2 C9 . . . . 7.3(3) ?
    O6 Ni2 O2 C9 . . . . -172.8(4) ?
    O7 Ni2 O2 C9 . . . . 98.3(3) ?
    O4 Ni2 O2 Ni1 2_566 . . . 2.34(9) ?
    O5 Ni2 O2 Ni1 . . . . 84.54(10) ?
    N2 Ni2 O2 Ni1 . . . . -176.69(11) ?
    O6 Ni2 O2 Ni1 . . . . 3.1(5) ?
    O7 Ni2 O2 Ni1 . . . . -85.70(10) ?
    O1 Ni1 O4 Ni1 . . . 2_566 172.15(9) ?
    O4 Ni1 O4 Ni1 2_566 . . 2_566 0.0 ?
    O2 Ni1 O4 Ni1 . . . 2_566 82.37(9) ?
    O5 Ni1 O4 Ni1 2_566 . . 2_566 -95.15(10) ?
    O1 Ni1 O4 Ni2 . . . 2_566 -88.95(9) ?
    O4 Ni1 O4 Ni2 2_566 . . 2_566 98.90(10) ?
    O2 Ni1 O4 Ni2 . . . 2_566 -178.73(8) ?
    O5 Ni1 O4 Ni2 2_566 . . 2_566 3.75(8) ?
    O4 Ni2 O5 Ni1 2_566 . . 2_566 -3.78(8) ?
    O2 Ni2 O5 Ni1 . . . 2_566 -85.16(9) ?
    N2 Ni2 O5 Ni1 . . . 2_566 -175.89(9) ?
    O6 Ni2 O5 Ni1 . . . 2_566 83.40(9) ?
    C37 P2 O8 Ni1 . . . . -55.4(3) ?
    C38 P2 O8 Ni1 . . . . 71.3(3) ?
    C39 P2 O8 Ni1 . . . . -174.3(3) ?
    O1 Ni1 O8 P2 . . . . 40.0(2) ?
    O4 Ni1 O8 P2 2_566 . . . -147.6(2) ?
    O2 Ni1 O8 P2 . . . . 129.3(2) ?
    O5 Ni1 O8 P2 2_566 . . . -53.5(2) ?
    O2 Ni2 N2 C24 . . . . -1.4(3) ?
    O5 Ni2 N2 C24 . . . . 90.3(3) ?
    O6 Ni2 N2 C24 . . . . 178.6(2) ?
    O7 Ni2 N2 C24 . . . . -89.5(3) ?
    O2 Ni2 N2 C25 . . . . 170.3(2) ?
    O5 Ni2 N2 C25 . . . . -97.9(2) ?
    O6 Ni2 N2 C25 . . . . -9.7(3) ?
    O7 Ni2 N2 C25 . . . . 82.3(2) ?
    Ni1 O1 C1 C2 . . . . 176.4(2) ?
    Ni1 O1 C1 C10 . . . . -3.8(5) ?
    O1 C1 C2 C3 . . . . -178.3(3) ?
    C10 C1 C2 C3 . . . . 1.9(5) ?
    O1 C1 C2 C11 . . . . 0.8(4) ?
    C10 C1 C2 C11 . . . . -179.0(3) ?
    C1 C2 C3 C4 . . . . -3.1(5) ?
    C11 C2 C3 C4 . . . . 177.9(3) ?
    C2 C3 C4 C5 . . . . 1.4(5) ?
    C3 C4 C5 C6 . . . . -177.7(3) ?
    C3 C4 C5 C10 . . . . 1.3(5) ?
    C4 C5 C6 C7 . . . . -178.1(3) ?
    C10 C5 C6 C7 . . . . 2.9(5) ?
    C5 C6 C7 C8 . . . . 0.6(5) ?
    C6 C7 C8 C9 . . . . -2.8(5) ?
    C6 C7 C8 C24 . . . . 178.7(3) ?
    Ni1 O2 C9 C8 . . . . 178.2(2) ?
    Ni2 O2 C9 C8 . . . . -7.0(4) ?
    Ni1 O2 C9 C10 . . . . -2.1(4) ?
    Ni2 O2 C9 C10 . . . . 172.6(2) ?
    C7 C8 C9 O2 . . . . -178.8(3) ?
    C24 C8 C9 O2 . . . . -0.4(5) ?
    C7 C8 C9 C10 . . . . 1.5(5) ?
    C24 C8 C9 C10 . . . . 179.9(3) ?
    C4 C5 C10 C1 . . . . -2.3(5) ?
    C6 C5 C10 C1 . . . . 176.6(3) ?
    C4 C5 C10 C9 . . . . 177.0(3) ?
    C6 C5 C10 C9 . . . . -4.0(5) ?
    O1 C1 C10 C5 . . . . -179.1(3) ?
    C2 C1 C10 C5 . . . . 0.7(4) ?
    O1 C1 C10 C9 . . . . 1.6(5) ?
    C2 C1 C10 C9 . . . . -178.6(3) ?
    O2 C9 C10 C5 . . . . -177.9(3) ?
    C8 C9 C10 C5 . . . . 1.8(5) ?
    O2 C9 C10 C1 . . . . 1.4(5) ?
    C8 C9 C10 C1 . . . . -178.9(3) ?
    C12 N1 C11 C2 . . . . -179.9(3) ?
    C3 C2 C11 N1 . . . . 8.0(5) ?
    C1 C2 C11 N1 . . . . -171.1(3) ?
    C11 N1 C12 C13 . . . . -91.9(4) ?
    C11 N1 C12 C17 . . . . 89.6(4) ?
    C17 C12 C13 C14 . . . . -0.4(5) ?
    N1 C12 C13 C14 . . . . -178.8(3) ?
    C17 C12 C13 C18 . . . . 178.4(3) ?
    N1 C12 C13 C18 . . . . -0.1(5) ?
    C12 C13 C14 C15 . . . . 0.3(6) ?
    C18 C13 C14 C15 . . . . -178.5(4) ?
    C13 C14 C15 C16 . . . . 0.0(7) ?
    C14 C15 C16 C17 . . . . -0.1(7) ?
    C15 C16 C17 C12 . . . . 0.0(6) ?
    C15 C16 C17 C21 . . . . -177.0(4) ?
    C13 C12 C17 C16 . . . . 0.3(6) ?
    N1 C12 C17 C16 . . . . 178.7(3) ?
    C13 C12 C17 C21 . . . . 177.3(3) ?
    N1 C12 C17 C21 . . . . -4.2(5) ?
    C14 C13 C18 C19 . . . . 89.3(5) ?
    C12 C13 C18 C19 . . . . -89.5(5) ?
    C14 C13 C18 C20 . . . . -35.1(5) ?
    C12 C13 C18 C20 . . . . 146.2(4) ?
    C16 C17 C21 C22 . . . . 71.9(5) ?
    C12 C17 C21 C22 . . . . -105.0(5) ?
    C16 C17 C21 C23 . . . . -51.3(6) ?
    C12 C17 C21 C23 . . . . 131.7(4) ?
    C25 N2 C24 C8 . . . . -176.5(3) ?
    Ni2 N2 C24 C8 . . . . -4.2(5) ?
    C7 C8 C24 N2 . . . . -175.0(3) ?
    C9 C8 C24 N2 . . . . 6.6(6) ?
    C24 N2 C25 C30 . . . . -108.6(3) ?
    Ni2 N2 C25 C30 . . . . 79.3(3) ?
    C24 N2 C25 C26 . . . . 71.7(4) ?
    Ni2 N2 C25 C26 . . . . -100.4(3) ?
    C30 C25 C26 C27 . . . . 0.9(5) ?
    N2 C25 C26 C27 . . . . -179.4(3) ?
    C30 C25 C26 C31 . . . . -179.8(3) ?
    N2 C25 C26 C31 . . . . -0.1(5) ?
    C25 C26 C27 C28 . . . . -0.9(5) ?
    C31 C26 C27 C28 . . . . 179.7(3) ?
    C26 C27 C28 C29 . . . . 0.6(5) ?
    C27 C28 C29 C30 . . . . -0.2(6) ?
    C28 C29 C30 C25 . . . . 0.2(5) ?
    C28 C29 C30 C34 . . . . 177.4(3) ?
    C26 C25 C30 C29 . . . . -0.6(5) ?
    N2 C25 C30 C29 . . . . 179.7(3) ?
    C26 C25 C30 C34 . . . . -177.7(3) ?
    N2 C25 C30 C34 . . . . 2.6(5) ?
    C27 C26 C31 C32 . . . . 67.1(4) ?
    C25 C26 C31 C32 . . . . -112.2(4) ?
    C27 C26 C31 C33 . . . . -56.9(4) ?
    C25 C26 C31 C33 . . . . 123.8(4) ?
    C29 C30 C34 C36 . . . . 57.8(4) ?
    C25 C30 C34 C36 . . . . -125.0(4) ?
    C29 C30 C34 C35 . . . . -66.9(4) ?
    C25 C30 C34 C35 . . . . 110.2(4) ?
    C45 O10 C43 C44 . . . . -176.5(4) ?
    C43 O10 C45 C46 . . . . -175.0(4) ?
data_global
_journal_date_recd_electronic     2010-01-22
_journal_date_accepted     2010-01-29
_journal_name_full     'Acta Crystallographica, Section E'
_journal_year     2010
_journal_volume     66
_journal_issue      3
_journal_page_first     m257
_journal_page_last     m257
_journal_paper_category     QM
_journal_coeditor_code     RZ2413
_publ_contact_author_name     'Prof. Tobin J. Marks'
_publ_contact_author_address
;
Department of Chemistry, Northwestern University, Evanston, IL 60208-3113, USA
;
_publ_contact_author_email     t-marks@northwestern.edu
_publ_contact_author_fax     '(+1) 8474912990'
_publ_contact_author_phone     '(+1) 8474915668'
_publ_section_title
;\
Tetraaquabis{\m~2~~-2,7-bis[(2,6-diisopropylphenyl)iminomethyl]naphthalene-1,8-\
diolato}di-\m~3~-hydroxido-di-\m~2~-hydroxido-bis(trimethylphosphine
oxide)tetranickel(II)--trimethylphosphine oxide--diethyl ether--water (1/2/2/2)
;
loop_
    _publ_author_name
    _publ_author_address
    'Delferro, Massimiliano'
;
Department of Chemistry, Northwestern University, Evanston, IL 60208-3113, USA
;
    'Weberski Jr., Michael P.'
;
Department of Chemistry, Northwestern University, Evanston, IL 60208-3113, USA
;
    'Rodriguez, Brandon A.'
;
Department of Chemistry, Northwestern University, Evanston, IL 60208-3113, USA
;
    'Marks, Tobin J.'
;
Department of Chemistry, Northwestern University, Evanston, IL 60208-3113, USA
;
_publ_section_synopsis     .
