# Supplementary material for: Tetra­aqua­bis{μ2-2,7-bis­[(2,6-diisopropyl­phen­yl)imino­meth­yl]naphthalene-1,8-diolato}di-μ3-hydroxido-di-μ2-hydroxido-bis­(trimethyl­phosphine oxide)tetra­nickel(II)–trimethyl­phosphine oxide–diethyl ether–water (1/2/2/2)
Source: Acta Crystallogr Sect E Struct Rep Online. 2010 Feb 6;66(Pt 3):m257. doi: 10.1107/S1600536810003697 (PMC2983651; doi:10.1107/S1600536810003697)
Supplement: Supplementary file 2 [file e-66-0m257-Isup2.hkl]

# 
# h,k,l, Fc-squared, Fo-squared, sigma(Fo-squared) and status flag 
# 
data_I
_shelx_title ' s17z_0m in P-1' 
_shelx_refln_list_code          4 
_shelx_F_calc_maximum      277.17 
_exptl_crystal_F_000      1048.00 
_reflns_d_resolution_high  0.8356 
 
loop_ 
 _symmetry_equiv_pos_as_xyz 
 'x, y, z' 
 '-x, -y, -z' 
 
_cell_length_a    11.9818 
_cell_length_b    13.7937 
_cell_length_c    16.2215 
_cell_angle_alpha  78.109 
_cell_angle_beta   72.759 
_cell_angle_gamma  83.782 
 
_shelx_F_squared_multiplier     1.000 
 
loop_ 
 _refln_index_h 
 _refln_index_k 
 _refln_index_l 
 _refln_F_squared_calc 
 _refln_F_squared_meas 
 _refln_F_squared_sigma 
 _refln_observed_status 
   1   0   0    26435.45       -0.40      3.62 o 
   2   0   0     1963.85     1376.72     48.22 o 
   3   0   0     1609.14     2442.53     54.25 o 
   4   0   0     1942.17     2023.79     58.67 o 
   5   0   0      516.98      560.60     39.38 o 
   6   0   0      842.87     1056.90     54.25 o 
   7   0   0      751.18      839.90     52.24 o 
   8   0   0      292.93      372.13     41.39 o 
   9   0   0      818.72      911.15     42.10 o 
  10   0   0      114.17      104.08     31.11 o 
  11   0   0        0.10        6.55     24.39 o 
  12   0   0       10.29      -18.25     21.73 o 
  13   0   0      153.64      161.36     39.49 o 
 -13   1   0       76.29       87.36     36.08 o 
 -12   1   0       87.65       98.66     27.98 o 
 -11   1   0       30.76       14.84     21.80 o 
 -10   1   0      614.92      586.11     64.30 o 
  -9   1   0      987.03      977.25     64.96 o 
  -8   1   0        1.81        2.44     15.64 o 
  -7   1   0     2337.44     2395.51     87.20 o 
  -6   1   0      176.65      231.88     34.16 o 
  -5   1   0      228.80      366.10     34.56 o 
  -4   1   0      110.12      185.66     26.52 o 
  -3   1   0     1007.85      538.10     30.94 o 
   0   1   0    21520.85        3.62      4.02 o 
   1   1   0     4695.62        1.39      1.83 o 
   2   1   0    39044.61    39074.19    320.28 o 
   3   1   0     1449.55     1875.24     67.10 o 
   4   1   0      541.66      276.62     18.75 o 
   5   1   0      465.86      170.79     26.92 o 
   6   1   0     1991.87     2003.70     66.31 o 
   7   1   0     1188.44     1166.21     55.06 o 
   8   1   0       13.34       15.69     24.51 o 
   9   1   0      750.14      855.79     61.18 o 
  10   1   0      284.75      266.57     42.86 o 
  11   1   0      272.24      453.15     50.98 o 
  12   1   0      133.73      164.94     30.35 o 
  13   1   0       10.62       16.25     28.86 o 
 -13   2   0       71.16       66.72     41.05 o 
 -12   2   0      338.20      336.80     48.44 o 
 -11   2   0        0.49        6.41     20.25 o 
 -10   2   0      422.51      446.55     54.77 o 
  -9   2   0       80.23       73.85     24.14 o 
  -8   2   0      910.99      844.42     86.20 o 
  -7   2   0      277.55      278.09     39.78 o 
  -6   2   0      140.73      162.35     32.15 o 
  -5   2   0     1613.00     1713.95     65.10 o 
  -4   2   0      165.02      143.06     26.12 o 
  -3   2   0    16599.36    17660.91    510.17 o 
  -2   2   0    29487.34    30034.94    176.42 o 
  -1   2   0      474.21      321.49     23.71 o 
   0   2   0     1520.48     2659.58     81.98 o 
   1   2   0      123.22      111.88     12.64 o 
   2   2   0     2077.38     2803.40     70.93 o 
   3   2   0       26.32       68.48      9.14 o 
   4   2   0     2253.89     2783.22     83.24 o 
   5   2   0       10.34       22.91     14.07 o 
   7   2   0      162.00      153.44     24.11 o 
   8   2   0     1102.89     1051.07     38.61 o 
   9   2   0      707.01      738.22     57.63 o 
  10   2   0     1022.68     1113.14     68.78 o 
  11   2   0        5.77        3.92     26.17 o 
  12   2   0       11.38       -3.26     21.64 o 
  13   2   0        0.77        6.44     24.29 o 
 -13   3   0       81.36       51.44     55.06 o 
 -12   3   0      695.13      692.41     83.59 o 
 -11   3   0      650.12      638.23     66.51 o 
 -10   3   0      153.69      123.73     29.28 o 
  -9   3   0       60.13       69.18     18.99 o 
  -8   3   0      973.17      926.09     40.12 o 
  -7   3   0     1143.93     1211.62     70.33 o 
  -6   3   0     2188.74     2241.60     85.20 o 
  -5   3   0      178.19      208.97     32.15 o 
  -4   3   0     1106.36     1213.85     35.49 o 
  -3   3   0     1440.42     1545.67     73.14 o 
  -2   3   0      237.87      303.41     30.54 o 
  -1   3   0     1476.37     2489.55     61.08 o 
   0   3   0     5945.49     6949.77    261.06 o 
   1   3   0     1216.57     1606.71     35.37 o 
   2   3   0      213.34      488.19     23.85 o 
   3   3   0     2282.65     2347.56     45.16 o 
   4   3   0      236.22      288.53     22.68 o 
   5   3   0     4781.97     4940.92    120.16 o 
   6   3   0      800.98      706.42     19.94 o 
   7   3   0     2730.96     2764.03    135.03 o 
   8   3   0      112.37      133.43     23.97 o 
   9   3   0      353.33      335.68     44.42 o 
  10   3   0       55.15       52.82     28.33 o 
  11   3   0      800.10      792.43     48.47 o 
  12   3   0      112.17      100.90     27.30 o 
  13   3   0      632.63      609.72     52.36 o 
 -12   4   0      153.80      143.87     57.47 o 
 -11   4   0       78.78      106.09     40.19 o 
 -10   4   0     1047.30     1072.21     65.46 o 
  -9   4   0      615.50      549.68     43.81 o 
  -8   4   0      200.69      233.39     26.10 o 
  -7   4   0     1032.93     1081.94     44.97 o 
  -6   4   0     1855.88     1886.75     83.19 o 
  -4   4   0      279.67      266.03     34.96 o 
  -3   4   0     2831.38     3208.48     83.19 o 
  -2   4   0        3.89        0.80     15.67 o 
  -1   4   0     4766.22     5095.64    100.06 o 
   0   4   0       16.69      167.18     32.55 o 
   1   4   0     3131.00     3718.77     60.24 o 
   2   4   0     3823.69     4110.48     64.70 o 
   3   4   0    14579.13    15213.86    124.66 o 
   4   4   0     2064.54     2644.60     55.61 o 
   5   4   0      298.24      363.69     44.61 o 
   6   4   0     3274.68     3498.53     82.83 o 
   7   4   0     1469.47     1337.52     60.04 o 
   8   4   0        4.32        1.84     14.98 o 
   9   4   0     2172.14     2195.18     84.04 o 
  10   4   0        0.76        0.30     22.40 o 
  11   4   0      778.92      846.77     46.99 o 
  12   4   0     1210.92     1279.62     53.81 o 
  13   4   0      115.59      148.20     35.97 o 
 -12   5   0        9.94        2.81     36.97 o 
 -11   5   0        0.35       22.91     30.14 o 
 -10   5   0      689.68      707.28     72.34 o 
  -9   5   0      152.15      122.72     32.54 o 
  -8   5   0       15.10        6.22     14.98 o 
  -7   5   0       78.56       82.83     22.19 o 
  -5   5   0       57.39       54.25     27.73 o 
  -4   5   0      745.34     1021.54     60.28 o 
  -3   5   0     3163.32     3575.79     98.86 o 
  -2   5   0      193.64      288.94     35.77 o 
  -1   5   0       76.85       53.85     22.10 o 
   0   5   0     1124.82     1051.68     57.06 o 
   1   5   0      150.17      114.63     19.85 o 
   2   5   0      168.10      166.44     23.70 o 
   3   5   0     6399.56     7310.98     97.19 o 
   4   5   0    16373.04    17631.54    153.97 o 
   5   5   0    16160.11    17195.07    159.91 o 
   6   5   0      398.90      388.59     37.50 o 
   7   5   0        1.85       26.94     15.07 o 
   8   5   0     1106.08     1001.53     46.81 o 
   9   5   0     2875.84     2974.23     92.72 o 
  10   5   0      386.77      345.05     34.88 o 
  11   5   0      457.08      531.40     38.57 o 
  12   5   0      591.97      665.11     41.38 o 
  13   5   0       77.29       22.10     48.22 o 
 -11   6   0        4.19        5.63     26.92 o 
 -10   6   0        9.92       10.85     28.93 o 
  -9   6   0      496.50      487.06     62.29 o 
  -8   6   0      209.00      241.78     40.36 o 
  -7   6   0      115.97      157.95     26.84 o 
  -6   6   0      761.01      743.17     46.63 o 
  -5   6   0     1800.74     1847.77     78.77 o 
  -4   6   0      484.75      444.96     31.41 o 
  -3   6   0     1139.02     1279.13     70.33 o 
  -2   6   0     2287.73     2288.22     87.20 o 
  -1   6   0       22.61       42.20     22.91 o 
   0   6   0     1310.28     1545.57     71.93 o 
   1   6   0     4914.23     4910.10     86.24 o 
   2   6   0     1733.09     1861.47     56.12 o 
   3   6   0     5057.32     5108.92     90.69 o 
   4   6   0     2258.77     2179.06     38.20 o 
   5   6   0     1078.48      927.68     31.49 o 
   6   6   0     2732.13     2691.43     59.99 o 
   7   6   0     4117.83     3970.86     62.02 o 
   8   6   0      210.49      209.80     25.28 o 
   9   6   0        2.63       -1.69     15.32 o 
  10   6   0        3.42       -7.01     16.84 o 
  11   6   0      109.41      132.44     21.56 o 
  12   6   0      403.82      450.48     41.04 o 
 -10   7   0        8.62        5.63     26.92 o 
  -9   7   0      561.49      547.52    101.67 o 
  -8   7   0       23.74       22.62     22.67 o 
  -7   7   0      800.60      738.34     38.19 o 
  -6   7   0       14.05       36.03     15.95 o 
  -5   7   0     1056.92     1071.32     40.55 o 
  -4   7   0     1299.28     1273.39     47.76 o 
  -3   7   0     5838.15     5694.02    149.90 o 
  -2   7   0      463.26      512.38     54.25 o 
  -1   7   0      654.63      528.85     54.25 o 
   0   7   0       75.83      177.62     41.39 o 
   1   7   0     2282.15     2094.92     90.02 o 
   2   7   0      495.99      541.60     30.81 o 
   3   7   0     5952.11     5684.29     65.20 o 
   4   7   0      818.66      829.77     25.25 o 
   5   7   0     2077.65     2133.50     46.81 o 
   6   7   0     1062.33     1175.18     28.20 o 
   7   7   0        2.72       -5.95     13.27 o 
   8   7   0       10.16       -6.16     11.01 o 
   9   7   0      173.65      158.71     19.55 o 
  10   7   0       24.28       14.19     17.85 o 
  11   7   0       58.63       40.21     19.55 o 
  12   7   0       20.98       26.52     57.47 o 
 -11   8   0       65.94      100.33     51.71 o 
 -10   8   0      455.52      503.36     61.45 o 
  -9   8   0      231.86      193.70     54.65 o 
  -8   8   0        0.62       11.09     26.69 o 
  -7   8   0     1609.33     1459.39     58.45 o 
  -6   8   0        1.86        8.18     16.21 o 
  -5   8   0      146.96      127.48     20.63 o 
  -4   8   0       21.49       26.35     12.58 o 
  -3   8   0     3533.75     3422.56     67.36 o 
  -2   8   0     2209.05     2551.44    111.32 o 
  -1   8   0     3845.29     4397.60    139.85 o 
   0   8   0      137.16       69.46     23.11 o 
   1   8   0     2511.45     2433.19     75.53 o 
   2   8   0      165.77      154.84     28.66 o 
   3   8   0       23.07       34.96     16.87 o 
   4   8   0     1517.24     1322.38     25.74 o 
   5   8   0      925.27      902.32     22.95 o 
   6   8   0      710.02      855.38     24.09 o 
   7   8   0      835.45     1028.05     29.21 o 
   8   8   0       38.69       36.76     13.76 o 
   9   8   0       36.91       35.48     15.57 o 
  10   8   0      405.82      414.98     36.24 o 
  11   8   0       15.30       -1.91     21.23 o 
 -10   9   0       22.07       32.64     32.78 o 
  -9   9   0        0.19      -15.38     23.94 o 
  -8   9   0      217.16      207.26     30.61 o 
  -7   9   0      541.88      529.34     61.83 o 
  -6   9   0       24.52       46.87     16.64 o 
  -5   9   0      708.57      787.82     32.15 o 
  -4   9   0       17.12       19.69     11.36 o 
  -3   9   0     2358.47     2200.14     35.57 o 
  -2   9   0     3940.82     3573.80     50.23 o 
  -1   9   0    10373.30    11223.97    294.16 o 
   0   9   0      227.88      315.81     38.62 o 
   1   9   0      143.26      128.60     17.17 o 
   2   9   0      192.39      259.54     24.27 o 
   3   9   0      615.42      557.20     16.76 o 
   4   9   0       44.51       17.97      9.41 o 
   5   9   0        1.91        9.58     10.67 o 
   6   9   0      116.72      122.85     14.64 o 
   7   9   0      714.81      665.85     29.13 o 
   8   9   0      309.85      329.14     27.26 o 
   9   9   0      155.95      187.21     22.42 o 
  10   9   0        1.43      -14.86     23.44 o 
  11   9   0      360.87      345.55     41.58 o 
 -10  10   0       17.95      -40.74     40.74 o 
  -9  10   0       11.38       11.13     30.42 o 
  -8  10   0        3.60       23.12     21.42 o 
  -7  10   0        0.07       16.77     18.23 o 
  -6  10   0        6.14       -0.42     14.77 o 
  -5  10   0      467.11      535.83     27.16 o 
  -4  10   0       14.17       36.08     13.24 o 
  -3  10   0     1125.88     1102.49     28.02 o 
  -2  10   0      311.88      304.00     16.69 o 
  -1  10   0     4512.47     4388.38     49.43 o 
   0  10   0      266.88      286.67     18.96 o 
   1  10   0      457.72      446.49     20.32 o 
   2  10   0       79.81       83.17     12.76 o 
   3  10   0       41.52       38.98      9.31 o 
   4  10   0       90.53       85.64     12.04 o 
   5  10   0      493.18      505.97     23.40 o 
   6  10   0       35.36       25.84     13.92 o 
   7  10   0     1040.07     1022.86     36.75 o 
   8  10   0      362.45      308.72     33.49 o 
   9  10   0     1828.92     1694.03     57.39 o 
  10  10   0      652.46      668.10     46.37 o 
  11  10   0       12.99       17.28     42.20 o 
  -9  11   0        7.36       -9.92     30.25 o 
  -8  11   0       96.36      144.32     30.76 o 
  -7  11   0      162.60      144.87     24.93 o 
  -6  11   0       57.54       63.99     16.61 o 
  -5  11   0       48.21       44.42     13.62 o 
  -4  11   0      794.53      777.95     28.00 o 
  -3  11   0      432.53      319.86     19.51 o 
  -2  11   0       56.48       59.73     12.02 o 
  -1  11   0      241.93      232.06     18.63 o 
   0  11   0     1400.33     1376.74     36.00 o 
   1  11   0      231.48      263.80     21.19 o 
   2  11   0      124.25      122.79     15.97 o 
   3  11   0      168.76      169.16     16.01 o 
   4  11   0      109.23       85.54     12.59 o 
   5  11   0      218.82      255.25     19.69 o 
   6  11   0        6.91        1.47     12.59 o 
   7  11   0      415.99      335.00     25.42 o 
   8  11   0      135.80      103.97     23.97 o 
   9  11   0      883.83      900.88     53.40 o 
  10  11   0       29.05       15.97     33.41 o 
  -8  12   0      103.04      133.42     44.55 o 
  -7  12   0        2.68       24.97     25.78 o 
  -6  12   0       34.51       34.40     16.19 o 
  -5  12   0      217.77      245.98     20.08 o 
  -4  12   0       25.01       10.26     13.37 o 
  -3  12   0        0.79       -0.07     12.07 o 
  -2  12   0       19.02       15.73     12.35 o 
  -1  12   0        1.38        5.14      9.92 o 
   0  12   0      987.22      950.01     46.85 o 
   1  12   0     1022.15     1111.04     49.59 o 
   2  12   0      614.15      580.01     23.96 o 
   3  12   0       27.23       10.67     12.16 o 
   4  12   0      395.44      407.73     24.59 o 
   5  12   0      581.03      533.33     29.45 o 
   6  12   0      202.71      202.42     24.48 o 
   7  12   0      123.18      111.83     21.90 o 
   8  12   0       74.66       75.55     53.45 o 
   9  12   0      351.82      351.23     79.17 o 
  -7  13   0       35.55       59.45     37.93 o 
  -6  13   0        3.26       -5.39     28.06 o 
  -5  13   0       88.98       82.26     22.55 o 
  -4  13   0       49.51       43.19     15.85 o 
  -3  13   0      487.41      516.13     25.01 o 
  -2  13   0      404.34      404.09     22.11 o 
  -1  13   0       63.59       82.74     16.66 o 
   0  13   0      779.39      773.80     40.33 o 
   1  13   0      713.32      828.98     51.06 o 
   2  13   0     1883.92     1905.70     66.39 o 
   3  13   0      496.31      509.27     33.53 o 
   4  13   0      795.83      760.63     39.25 o 
   5  13   0      123.65      104.96     18.74 o 
   6  13   0      893.42      812.38     55.37 o 
   7  13   0      112.31      110.38     34.12 o 
   8  13   0       17.75       20.50     43.40 o 
  -5  14   0        0.27       18.08     54.65 o 
  -4  14   0        4.21        8.58     35.91 o 
  -3  14   0        6.46        4.79     22.69 o 
  -2  14   0      237.24      211.08     28.48 o 
  -1  14   0      289.55      245.67     27.28 o 
   0  14   0      458.69      475.54     42.66 o 
   1  14   0     1219.99     1253.39     70.66 o 
   2  14   0     1172.26     1342.66     72.12 o 
   3  14   0     1020.43      965.74     41.34 o 
   4  14   0      714.85      658.63     46.53 o 
   5  14   0      144.32      103.13     35.29 o 
   6  14   0      146.71       98.05     58.27 o 
  -3  15   0        3.21       20.98     47.42 o 
  -2  15   0       10.47      -22.65     35.07 o 
  -1  15   0       87.21       55.86     53.85 o 
   0  15   0      336.07      289.34     69.92 o 
   1  15   0      496.20      533.94     60.49 o 
   2  15   0      664.01      609.90     62.31 o 
   3  15   0      399.27      356.45     83.59 o 
   4  15   0      491.12      462.95    101.27 o 
   5  15   0      137.16      128.60     67.92 o 
  -4 -15   1      117.89      104.08     66.71 o 
  -3 -15   1      104.57       83.59     61.49 o 
  -2 -15   1       72.00       45.40     35.91 o 
  -1 -15   1      313.05      294.24     54.25 o 
   0 -15   1        4.43      -32.15     47.42 o 
   1 -15   1       50.28       69.12     55.06 o 
   2 -15   1       59.34       69.12     57.47 o 
  -6 -14   1       59.55       25.32     58.67 o 
  -5 -14   1        5.99       30.54     53.85 o 
  -4 -14   1      165.94      109.55     39.58 o 
  -3 -14   1      302.69      261.24     31.46 o 
  -2 -14   1      438.98      435.51     34.27 o 
  -1 -14   1      398.30      464.76     33.84 o 
   0 -14   1      100.65      109.82     22.04 o 
   1 -14   1      382.21      398.90     34.82 o 
   2 -14   1        7.73       24.57     22.00 o 
   3 -14   1       88.28       96.87     27.59 o 
   4 -14   1       35.60       47.85     35.62 o 
   5 -14   1       38.48       57.87     59.07 o 
  -8 -13   1       18.59        7.64     37.78 o 
  -7 -13   1       35.49       40.67     31.26 o 
  -6 -13   1        3.35        3.00     23.31 o 
  -5 -13   1        0.05        5.84     18.27 o 
  -4 -13   1      226.51      226.39     25.23 o 
  -3 -13   1      304.65      310.05     23.74 o 
  -2 -13   1      904.53      890.73     42.01 o 
  -1 -13   1     1155.07     1201.83     44.90 o 
   0 -13   1      147.94      136.84     21.69 o 
   1 -13   1      155.22      183.26     21.53 o 
   2 -13   1      271.76      300.15     23.85 o 
   3 -13   1     1276.51     1222.75     35.60 o 
   4 -13   1      270.18      235.67     23.29 o 
   5 -13   1       53.01       54.36     19.23 o 
   6 -13   1        7.05       -0.99     31.24 o 
   7 -13   1      166.65      167.18     55.46 o 
  -9 -12   1      132.71      126.19     48.22 o 
  -8 -12   1      242.56      258.40     53.85 o 
  -7 -12   1     1410.92     1486.11     53.00 o 
  -6 -12   1      670.30      689.45     35.14 o 
  -5 -12   1      480.99      527.61     30.71 o 
  -4 -12   1      442.02      505.78     27.12 o 
  -3 -12   1       10.01        3.77     13.22 o 
  -2 -12   1       84.41       84.71     15.47 o 
  -1 -12   1     1184.05     1199.57     40.59 o 
   0 -12   1      506.93      476.69     23.03 o 
   1 -12   1      993.97      985.16     28.14 o 
   2 -12   1       31.08       31.04     12.39 o 
   3 -12   1      278.99      313.10     22.73 o 
   4 -12   1      462.29      415.82     22.02 o 
   5 -12   1      161.99      148.98     17.33 o 
   6 -12   1        2.51       -7.02     13.81 o 
   7 -12   1        7.87        3.23     24.39 o 
   8 -12   1      102.86      112.04     44.32 o 
  -9 -11   1      323.66      332.82     45.81 o 
  -8 -11   1      283.35      265.83     39.94 o 
  -7 -11   1     2447.49     2301.77     53.53 o 
  -6 -11   1      762.79      762.15     31.04 o 
  -5 -11   1      117.60      116.96     17.27 o 
  -4 -11   1     1007.54      988.35     29.30 o 
  -3 -11   1       26.36       22.72     10.65 o 
  -2 -11   1      487.27      485.59     22.08 o 
  -1 -11   1       86.43       88.47     13.70 o 
   0 -11   1      487.66      450.51     19.90 o 
   1 -11   1     1193.43     1077.94     26.38 o 
   2 -11   1      202.52      183.51     15.41 o 
   3 -11   1       70.23       53.41     12.91 o 
   4 -11   1       16.08       11.48     12.76 o 
   5 -11   1       27.59       41.19     15.62 o 
   6 -11   1       44.80       48.19     16.66 o 
   7 -11   1       21.45       27.37     20.28 o 
   8 -11   1      142.55      157.50     30.01 o 
   9 -11   1      225.93      165.02     34.19 o 
 -10 -10   1       36.93       32.81     35.37 o 
  -9 -10   1     1424.72     1373.77     65.64 o 
  -8 -10   1      732.57      643.29     41.02 o 
  -7 -10   1     2057.10     2050.28     73.14 o 
  -6 -10   1      686.47      723.50     31.95 o 
  -5 -10   1      554.18      549.83     26.06 o 
  -4 -10   1      284.77      280.31     18.59 o 
  -3 -10   1      311.39      278.42     16.31 o 
  -2 -10   1      342.69      294.34     15.84 o 
  -1 -10   1      562.09      579.54     19.32 o 
   0 -10   1      147.85      123.29     12.84 o 
   1 -10   1       78.64       67.81      9.96 o 
   2 -10   1       30.66       23.63      9.61 o 
   3 -10   1      126.82      117.71     14.18 o 
   4 -10   1       14.69       27.71     12.55 o 
   5 -10   1      601.01      609.15     29.94 o 
   6 -10   1        0.30        5.56     15.32 o 
   7 -10   1       46.82       37.35     19.14 o 
   8 -10   1       15.04       21.88     20.30 o 
   9 -10   1        6.87       36.17     29.69 o 
  10 -10   1       56.01       84.39     62.29 o 
 -11  -9   1      109.44      109.54     42.48 o 
 -10  -9   1      238.64      210.07     43.19 o 
  -9  -9   1     1366.82     1333.08     38.29 o 
  -8  -9   1       85.58       77.04     16.57 o 
  -7  -9   1     1244.75     1278.37     40.98 o 
  -6  -9   1        0.02        0.70     11.06 o 
  -5  -9   1       83.39      103.29     15.64 o 
  -4  -9   1       12.68       18.77     10.45 o 
  -3  -9   1     3827.02     3595.48     52.13 o 
  -2  -9   1       61.04       78.04      8.88 o 
  -1  -9   1      409.14      465.93     32.33 o 
   0  -9   1      427.23      287.29     28.78 o 
   1  -9   1     2024.38     2063.66     56.05 o 
   2  -9   1       43.70       25.08      9.13 o 
   3  -9   1      323.20      266.96     17.90 o 
   4  -9   1        0.01        1.68     11.34 o 
   5  -9   1      188.87      205.56     23.15 o 
   6  -9   1      311.70      314.74     28.91 o 
   7  -9   1      182.93      182.38     28.94 o 
   8  -9   1        5.72        8.12     20.43 o 
   9  -9   1       57.27       73.97     26.90 o 
  10  -9   1       11.75       23.77     31.32 o 
 -11  -8   1       64.76      124.18     59.07 o 
 -10  -8   1        0.17        4.97     19.76 o 
  -9  -8   1      371.74      422.66     26.78 o 
  -8  -8   1       86.71       89.12     16.21 o 
  -7  -8   1      265.78      229.65     20.75 o 
  -6  -8   1      319.00      413.18     21.61 o 
  -5  -8   1       29.25       32.83     11.36 o 
  -4  -8   1      368.47      312.77     16.05 o 
  -3  -8   1        2.14        6.55      8.57 o 
  -2  -8   1      217.44      147.00     28.14 o 
  -1  -8   1     4916.78     4817.52    121.76 o 
   0  -8   1      111.42       57.75     21.80 o 
   1  -8   1       15.76        6.42     18.59 o 
   2  -8   1      254.40      317.16     32.75 o 
   3  -8   1     2527.72     2664.34     98.05 o 
   4  -8   1       23.69       30.14     12.65 o 
   5  -8   1        2.21        5.12     14.01 o 
   6  -8   1      125.50      120.63     28.56 o 
   7  -8   1      859.19      870.95     56.23 o 
   8  -8   1     1197.20     1137.23     66.06 o 
   9  -8   1      298.19      279.66     44.87 o 
  10  -8   1       20.70       -1.36     32.95 o 
  11  -8   1       19.30       17.83     41.51 o 
 -11  -7   1        9.55       19.30     22.19 o 
 -10  -7   1      116.65      149.60     23.16 o 
  -9  -7   1      452.63      417.17     25.38 o 
  -8  -7   1     1415.80     1403.82     39.20 o 
  -7  -7   1      455.34      459.49     25.99 o 
  -6  -7   1      172.34      237.20     19.14 o 
  -5  -7   1        1.58        3.70     12.79 o 
  -4  -7   1     2750.95     2798.57     43.50 o 
  -3  -7   1     3748.33     3599.39     43.40 o 
  -2  -7   1     1181.90     1176.64     51.69 o 
  -1  -7   1       23.69       42.66     20.17 o 
   0  -7   1     1135.61     1140.09     71.13 o 
   1  -7   1       34.67       45.01     26.52 o 
   2  -7   1       87.72       66.71     28.93 o 
   3  -7   1      947.85      971.93     51.24 o 
   4  -7   1      999.97     1125.74     45.92 o 
   5  -7   1     1533.86     1371.44     44.46 o 
   6  -7   1       32.28       33.48     17.42 o 
   7  -7   1       35.73       40.03     19.30 o 
   8  -7   1        1.60        1.12     21.93 o 
   9  -7   1      629.70      566.36     52.44 o 
  10  -7   1       57.89       69.12     32.15 o 
  11  -7   1        2.72        4.02     61.89 o 
 -12  -6   1        4.23      -21.27     33.24 o 
 -11  -6   1       13.36       26.99     18.04 o 
 -10  -6   1       77.49       66.85     21.21 o 
  -9  -6   1       12.42       13.19     16.51 o 
  -8  -6   1      447.79      415.94     32.81 o 
  -7  -6   1      325.64      374.98     26.70 o 
  -6  -6   1     3640.39     3693.13    123.37 o 
  -5  -6   1     3720.64     3855.51     59.12 o 
  -4  -6   1     4917.23     4670.25     53.91 o 
  -3  -6   1     1019.00      985.04     30.03 o 
  -2  -6   1     9991.32    10778.21    236.70 o 
  -1  -6   1     1282.67     1711.14     77.16 o 
   0  -6   1     2447.49     2227.94     86.80 o 
   1  -6   1       14.77       -8.04     20.90 o 
   2  -6   1     3750.67     4231.63    117.75 o 
   3  -6   1       20.42       21.96     13.80 o 
   4  -6   1       52.23       42.39     16.80 o 
   5  -6   1     1869.70     1740.07     75.95 o 
   6  -6   1     1261.60     1197.96     75.95 o 
   7  -6   1      261.47      271.93     38.90 o 
   8  -6   1     1418.92     1413.36     90.42 o 
   9  -6   1        9.06       22.50     27.73 o 
  10  -6   1        0.26       -8.04     26.12 o 
  11  -6   1        0.91       -8.44     24.92 o 
  12  -6   1        0.08        7.64     32.95 o 
 -12  -5   1        2.66       19.07     23.42 o 
 -11  -5   1        1.57        5.63     18.91 o 
 -10  -5   1       12.62      -11.64     19.69 o 
  -9  -5   1       50.11       51.75     20.22 o 
  -8  -5   1     1114.35     1149.14     50.87 o 
  -7  -5   1      602.50      667.38     39.17 o 
  -6  -5   1      402.95      458.93     57.06 o 
  -5  -5   1      827.73      840.92     34.62 o 
  -4  -5   1     7966.92     8145.79    105.89 o 
  -3  -5   1    19747.38    21681.77    221.83 o 
  -2  -5   1     8642.81    10455.91    119.96 o 
  -1  -5   1      636.81      802.61     87.00 o 
   0  -5   1     2916.61     2613.73     83.19 o 
   1  -5   1     1411.22     1730.83     71.93 o 
   2  -5   1       72.87       60.68     22.50 o 
   3  -5   1     1008.13     1373.17     66.31 o 
   4  -5   1       55.71       86.00     27.73 o 
   5  -5   1      132.12      104.89     30.54 o 
   7  -5   1      446.51      495.90     60.68 o 
   8  -5   1      134.16      118.54     27.70 o 
   9  -5   1       38.62       10.85     28.53 o 
  10  -5   1      274.06      331.94     57.06 o 
  11  -5   1        2.45       -1.61     27.73 o 
  12  -5   1      236.03      210.18     49.43 o 
 -12  -4   1      155.09      171.22     30.21 o 
 -11  -4   1       11.98       -4.54     17.79 o 
 -10  -4   1        1.39       -6.85     20.72 o 
  -9  -4   1       25.38       43.24     25.00 o 
  -8  -4   1      136.75       82.16     20.77 o 
  -7  -4   1      103.91      119.89     22.07 o 
  -6  -4   1      697.81      754.84     45.30 o 
  -5  -4   1     3155.31     3368.43     75.22 o 
  -4  -4   1     2937.32     3355.16     97.25 o 
  -3  -4   1    16168.25    18652.14    138.69 o 
  -2  -4   1    13739.59    14423.23    155.72 o 
  -1  -4   1      885.59      937.88     34.33 o 
   0  -4   1     7715.95     8063.01    126.19 o 
   1  -4   1     3068.59     3079.08     81.98 o 
   2  -4   1     5834.33     6517.43    117.34 o 
   3  -4   1      850.60      941.57     51.44 o 
   4  -4   1      302.74      498.71     41.39 o 
   6  -4   1      863.83      895.35     61.49 o 
   7  -4   1      379.80      354.09     30.44 o 
   8  -4   1      368.25      368.02     33.41 o 
   9  -4   1       14.91       -9.64     24.11 o 
  10  -4   1      264.55      280.50     55.86 o 
  11  -4   1        3.11       26.52     32.95 o 
  12  -4   1       17.18       -9.64     38.98 o 
  13  -4   1        5.12        7.23     46.62 o 
 -13  -3   1       43.67       10.04     35.41 o 
 -12  -3   1      726.05      892.99     50.88 o 
 -11  -3   1      429.13      470.19     41.27 o 
 -10  -3   1      355.96      447.15     49.67 o 
  -9  -3   1     1917.51     1886.48     82.29 o 
  -8  -3   1     1063.74      997.63     49.72 o 
  -7  -3   1      397.72      463.75     66.31 o 
  -6  -3   1     1198.06     1235.19     26.35 o 
  -5  -3   1      849.84      732.67     21.67 o 
  -4  -3   1      139.42      199.73     34.96 o 
  -3  -3   1     6376.92     7130.05     75.98 o 
  -2  -3   1     3858.07     4104.49     56.65 o 
  -1  -3   1      101.17       59.31     12.21 o 
   0  -3   1      548.82     1014.31     43.80 o 
   1  -3   1     6012.89     6259.48    165.97 o 
   2  -3   1     4650.04     5802.12     97.25 o 
   3  -3   1      309.47      374.45     15.84 o 
   4  -3   1      426.57      443.68     25.57 o 
   5  -3   1        9.60        9.64     17.28 o 
   6  -3   1      182.02      203.34     32.95 o 
   7  -3   1      549.30      556.98     50.23 o 
   8  -3   1     3889.43     3982.72     83.50 o 
   9  -3   1      386.37      317.00     34.20 o 
  10  -3   1       29.06       21.70     34.56 o 
  11  -3   1       22.33       26.52     32.55 o 
  12  -3   1     1510.97     1457.96    101.27 o 
  13  -3   1      496.67      330.73     64.70 o 
 -13  -2   1       25.24       56.97     28.31 o 
 -12  -2   1       17.81        2.72     24.28 o 
 -11  -2   1        6.05       26.63     22.35 o 
 -10  -2   1     2793.63     2901.10    103.81 o 
  -9  -2   1      287.07      317.77     46.10 o 
  -8  -2   1     3197.26     3068.71    152.30 o 
  -7  -2   1       18.41       12.08     14.90 o 
  -6  -2   1       68.98       72.74     20.90 o 
  -5  -2   1     2419.79     2114.61     62.29 o 
  -4  -2   1      541.65      509.85     22.29 o 
  -3  -2   1      818.24      801.68     16.24 o 
  -2  -2   1      630.70      571.61     11.57 o 
  -1  -2   1     6145.11     6821.08    156.93 o 
   0  -2   1     1783.73     2475.08     53.05 o 
   1  -2   1     4184.53     4156.41     37.72 o 
   2  -2   1     8973.97     8772.34    382.37 o 
   3  -2   1      799.97      759.49     30.14 o 
   4  -2   1     1511.48     1718.84     38.05 o 
   5  -2   1        2.51       -1.61     15.67 o 
   6  -2   1     1496.85     1695.87     70.73 o 
   7  -2   1       58.83       83.59     26.92 o 
   8  -2   1      742.07      728.41     45.65 o 
   9  -2   1      269.43      233.59     28.96 o 
  10  -2   1      331.73      361.89     48.09 o 
  11  -2   1       93.81       51.13     27.57 o 
  12  -2   1      969.90      971.12     63.60 o 
  13  -2   1      452.83      362.15     52.42 o 
 -13  -1   1      456.09      497.28     52.55 o 
 -12  -1   1      442.78      454.27     44.61 o 
 -11  -1   1      801.46      951.83    158.33 o 
 -10  -1   1     1063.85     1064.95    115.94 o 
  -9  -1   1      126.91      137.42     34.16 o 
  -8  -1   1     2009.29     2033.82    151.70 o 
  -7  -1   1        4.66        4.82     15.67 o 
  -6  -1   1       14.97       35.77     18.08 o 
  -5  -1   1      366.74      474.20     35.77 o 
  -4  -1   1     3495.70     3865.93     77.16 o 
  -3  -1   1     9446.40     9766.98    641.98 o 
  -2  -1   1     3458.69     3867.68    170.99 o 
  -1  -1   1     2371.18     1869.07    598.44 o 
   0  -1   1     3801.70        1.61      2.81 o 
   1  -1   1      190.70       55.52     25.56 o 
   2  -1   1     4585.12     3411.79    225.65 o 
   3  -1   1      692.83      448.88     28.93 o 
   4  -1   1      767.27     1041.63     45.41 o 
   5  -1   1        0.65        2.01     15.27 o 
   6  -1   1       42.16       51.44     20.90 o 
   7  -1   1     1786.07     1880.72     76.76 o 
   8  -1   1      256.01      292.56     39.78 o 
   9  -1   1       93.42      107.86     21.59 o 
  10  -1   1      773.29      738.05     60.08 o 
  11  -1   1       68.15       77.29     25.57 o 
  12  -1   1      454.07      477.77     50.86 o 
  13  -1   1       79.68       40.02     33.91 o 
 -13   0   1       42.76       -3.33     36.62 o 
 -12   0   1      851.94      850.48     52.83 o 
 -11   0   1       10.90       21.36     23.85 o 
 -10   0   1      565.11      634.45     56.40 o 
  -9   0   1      232.25      219.13     26.72 o 
  -8   0   1      838.85      760.40     38.15 o 
  -7   0   1     1288.44     1359.51     65.50 o 
  -6   0   1      414.75      478.22     41.39 o 
  -5   0   1        1.56       -1.21     15.27 o 
  -4   0   1     2204.60     2651.10     68.32 o 
  -3   0   1     3672.92     3776.32     71.53 o 
  -2   0   1      493.51      476.61     25.72 o 
  -1   0   1        6.15       10.85      6.83 o 
   0   0   1    16332.18        0.80      2.41 o 
   1   0   1    23493.10        1.65      2.18 o 
   2   0   1     7041.95     6582.55    285.93 o 
   3   0   1     1205.29     1118.32     27.11 o 
   4   0   1     4709.03     4278.15    114.73 o 
   5   0   1     1562.30     1513.82     55.46 o 
   6   0   1        0.26        2.81     16.07 o 
   7   0   1       68.61       83.19     24.11 o 
   8   0   1       25.12        7.64     18.08 o 
   9   0   1      498.94      499.93     34.07 o 
  10   0   1       99.72       95.12     31.68 o 
  11   0   1       15.10        8.30     24.96 o 
  12   0   1      371.62      470.08    113.12 o 
  13   0   1        0.29       11.33     32.81 o 
 -13   1   1      164.68      125.92     39.07 o 
 -12   1   1      128.24      100.66     30.70 o 
 -11   1   1        2.39       -4.52     19.97 o 
 -10   1   1       70.71       79.26     30.54 o 
  -9   1   1     2319.91     2343.31     66.31 o 
  -8   1   1        5.75        8.65     14.52 o 
  -7   1   1     2476.84     2782.91     96.05 o 
  -6   1   1     4025.43     4524.99    112.12 o 
  -5   1   1     4231.71     4015.03     96.45 o 
  -4   1   1     3662.77     3565.52     64.10 o 
  -3   1   1      894.44     1267.48     44.21 o 
  -2   1   1    21400.86    21972.33    143.06 o 
   0   1   1     7446.64       -1.13      1.59 o 
   1   1   1     1465.74        1.08      1.46 o 
   2   1   1     6867.03     7415.87    921.66 o 
   3   1   1    21259.28    20008.16    253.41 o 
   4   1   1     3003.13     3392.85     57.14 o 
   5   1   1     1351.97     1408.54     67.51 o 
   6   1   1     1714.27     1803.16     61.08 o 
   7   1   1      430.76      445.67     37.78 o 
   8   1   1       38.13       53.05     20.09 o 
   9   1   1      659.86      798.57     69.52 o 
  10   1   1       22.09       54.43     27.24 o 
  11   1   1      419.91      504.97     52.84 o 
  12   1   1       75.10       60.76     24.74 o 
  13   1   1        0.18      -20.01     30.81 o 
 -13   2   1       21.10       81.18     60.28 o 
 -12   2   1        3.15       10.12     27.36 o 
 -11   2   1       17.67       34.66     22.81 o 
 -10   2   1        0.17        3.75     21.24 o 
  -9   2   1     1519.19     1477.22     64.02 o 
  -8   2   1       44.44       49.77     20.46 o 
  -7   2   1     2881.45     2695.71     98.46 o 
  -6   2   1     1657.08     1745.30     74.34 o 
  -5   2   1     6283.62     6064.53    121.36 o 
  -4   2   1     2100.49     1891.93     48.47 o 
  -3   2   1     3275.66     3683.49     46.52 o 
  -2   2   1    17069.53    17845.33    136.43 o 
  -1   2   1     3798.52     4074.50     61.49 o 
   0   2   1       63.40      157.65     41.67 o 
   1   2   1     1789.37     1985.93     42.60 o 
   2   2   1    76823.47    74508.05    367.30 o 
   3   2   1      731.12      465.36     21.30 o 
   4   2   1      329.27      304.31     14.52 o 
   5   2   1     1952.89     2154.30     56.86 o 
   6   2   1        0.38       22.50     14.07 o 
   7   2   1     2561.05     2446.55    112.12 o 
   8   2   1      256.29      241.55     23.48 o 
   9   2   1       27.13       39.95     25.21 o 
  10   2   1      494.95      521.87     59.27 o 
  11   2   1       61.12       80.79     31.56 o 
  12   2   1        1.01        1.26     20.89 o 
  13   2   1      168.42      144.33     32.36 o 
 -13   3   1       96.92      106.49     45.01 o 
 -12   3   1       84.43       76.51     42.16 o 
 -11   3   1      298.80      305.58     55.26 o 
 -10   3   1      172.97      139.56     30.10 o 
  -9   3   1      477.67      420.11     42.11 o 
  -8   3   1        0.97        9.35     15.31 o 
  -7   3   1      545.24      595.16     55.06 o 
  -6   3   1     2259.96     2393.50     89.62 o 
  -5   3   1     6146.57     6055.29    125.78 o 
  -4   3   1      406.02      431.70     29.37 o 
  -3   3   1      316.87      245.63     20.28 o 
  -2   3   1    18610.86    21354.26    172.80 o 
  -1   3   1     8150.01     9899.95    270.66 o 
   0   3   1     7503.91     6711.88    269.21 o 
   1   3   1      453.22      247.96     19.91 o 
   2   3   1     2727.51     3531.02     53.65 o 
   3   3   1     1422.10     1606.77     63.49 o 
   6   3   1      260.68      221.43     13.26 o 
   7   3   1     2380.63     2287.81    107.30 o 
   8   3   1       56.86       56.40     19.58 o 
   9   3   1      252.91      256.17     39.91 o 
  10   3   1      166.02      170.65     29.68 o 
  11   3   1       15.59        2.45     19.82 o 
  12   3   1        2.94       17.60     20.76 o 
  13   3   1      189.03      219.84     40.37 o 
 -12   4   1        0.03      -12.46     40.19 o 
 -11   4   1        3.37      -22.27     22.27 o 
 -10   4   1      294.69      271.89     35.51 o 
  -9   4   1     1252.17     1149.08     56.13 o 
  -8   4   1        5.65       -2.79     14.41 o 
  -7   4   1      264.52      289.12     26.20 o 
  -6   4   1     1655.03     1568.48     77.16 o 
  -4   4   1     1326.20     1640.41     80.77 o 
  -3   4   1     9539.64    11079.76    185.06 o 
  -2   4   1     1076.35     1115.58     52.64 o 
  -1   4   1       85.20      116.54     27.73 o 
   0   4   1       88.91       27.41     13.32 o 
   1   4   1     1213.21     1574.70     41.48 o 
   2   4   1     3283.94     4061.61     93.63 o 
   3   4   1      347.00      256.29     23.70 o 
   4   4   1      619.67      704.96     33.30 o 
   5   4   1       80.75       48.63     26.52 o 
   6   4   1        7.36        1.39     16.05 o 
   7   4   1     1759.61     1764.12     66.35 o 
   8   4   1      156.53      195.19     22.99 o 
   9   4   1     2451.52     2683.35    105.29 o 
  10   4   1       92.90      121.38     25.95 o 
  11   4   1      146.07      166.77     27.54 o 
  12   4   1      147.51      148.58     27.19 o 
  13   4   1        0.13       47.82     31.20 o 
 -12   5   1       56.75       36.57     40.19 o 
 -11   5   1       60.04       67.26     28.82 o 
 -10   5   1       79.04       77.23     28.85 o 
  -9   5   1      954.73      982.69     51.89 o 
  -8   5   1      642.78      629.98     43.43 o 
  -7   5   1       96.07      101.27     22.46 o 
  -5   5   1     4155.11     3877.19    107.70 o 
  -4   5   1    11497.94    12340.85    178.43 o 
  -3   5   1     1151.26     1198.03     44.55 o 
  -2   5   1      934.48      981.75     56.66 o 
  -1   5   1     1506.30     1292.40     62.29 o 
   0   5   1      280.07      258.00     39.38 o 
   1   5   1       74.12       98.50     31.35 o 
   2   5   1      116.06       78.94     17.46 o 
   3   5   1      262.91      286.76     28.19 o 
   4   5   1     2127.74     2407.26     60.25 o 
   5   5   1     3520.02     3735.42     77.76 o 
   6   5   1     5271.83     5695.53     80.94 o 
   7   5   1     2211.21     2371.40     75.81 o 
   8   5   1      227.85      261.35     36.59 o 
   9   5   1     1066.38     1077.16     49.15 o 
  10   5   1       40.92       25.85     19.30 o 
  11   5   1      322.47      326.28     33.65 o 
  12   5   1       30.14       24.64     19.51 o 
  13   5   1       28.26       62.52     27.04 o 
 -11   6   1      211.69      218.21     50.23 o 
 -10   6   1      123.44       82.87     28.84 o 
  -9   6   1       43.10       55.27     26.76 o 
  -8   6   1     1155.75     1157.02     63.79 o 
  -7   6   1      125.22      108.54     21.08 o 
  -6   6   1      109.34      137.21     18.40 o 
  -5   6   1       61.95       60.28     29.74 o 
  -4   6   1      131.15      126.99     32.55 o 
  -3   6   1       12.14       11.25     22.50 o 
  -2   6   1      293.35      367.64     32.53 o 
  -1   6   1     1118.55     1416.57     71.13 o 
   0   6   1     7404.82     8417.05    155.52 o 
   1   6   1      317.58      256.30     28.43 o 
   2   6   1      439.30      382.97     30.94 o 
   3   6   1      575.48      577.39     36.22 o 
   4   6   1     2704.95     3137.27     48.66 o 
   5   6   1     5848.08     5803.35     96.59 o 
   6   6   1     1443.32     1471.38     44.54 o 
   7   6   1     2936.48     3005.59     52.87 o 
   8   6   1       40.91       44.78     13.50 o 
   9   6   1      139.13      188.48     23.43 o 
  10   6   1        3.26       -0.18     16.17 o 
  11   6   1     1320.27     1220.62     60.28 o 
  12   6   1       16.93       -0.91     24.64 o 
 -10   7   1        0.81       12.86     26.52 o 
  -9   7   1        0.75      -12.88     18.90 o 
  -8   7   1       22.17       35.75     21.83 o 
  -7   7   1      280.95      276.20     29.12 o 
  -6   7   1       36.65       41.24     16.35 o 
  -5   7   1      369.29      371.63     29.73 o 
  -4   7   1     1135.88     1061.21     44.61 o 
  -3   7   1     1718.71     1727.21     86.00 o 
  -2   7   1     2468.61     2729.86    102.48 o 
  -1   7   1     1182.87     1139.69     71.93 o 
   0   7   1     2925.24     3139.77    108.91 o 
   1   7   1     3385.90     3343.91    110.11 o 
   2   7   1     1046.16     1279.61     51.94 o 
   3   7   1      199.96      196.68     23.94 o 
   4   7   1       33.22       22.84      9.36 o 
   5   7   1      840.12      829.27     34.40 o 
   6   7   1     2582.74     2488.73     36.09 o 
   7   7   1     1103.12     1107.84     31.92 o 
   8   7   1     3828.85     3822.72     62.10 o 
   9   7   1       18.86       29.35     14.15 o 
  10   7   1      269.56      249.74     28.40 o 
  11   7   1      584.16      628.63     34.89 o 
  12   7   1       24.52       88.01     59.88 o 
 -11   8   1       96.40       88.81     66.71 o 
 -10   8   1      344.72      321.39     74.95 o 
  -9   8   1       28.01       24.52     29.77 o 
  -8   8   1        2.94        7.75     22.65 o 
  -7   8   1     1078.25     1053.19     52.12 o 
  -6   8   1      668.50      572.75     40.72 o 
  -5   8   1       18.93       16.91     15.02 o 
  -4   8   1       23.09       29.58     11.29 o 
  -3   8   1     3751.25     3651.74    131.01 o 
  -2   8   1     2641.03     2708.57    113.73 o 
  -1   8   1     3788.59     4230.43    135.83 o 
   0   8   1     4368.38     4705.03    143.06 o 
   1   8   1      227.52      240.39     33.59 o 
   2   8   1      905.73      916.89     41.37 o 
   3   8   1      234.32      242.08     27.03 o 
   4   8   1       17.60        3.78      9.76 o 
   5   8   1       79.67       76.53     10.50 o 
   6   8   1       83.11       87.17     11.14 o 
   7   8   1      437.70      421.11     22.94 o 
   8   8   1      177.97      185.91     20.79 o 
   9   8   1      860.16      781.58     31.91 o 
  10   8   1      150.08      136.28     18.49 o 
  11   8   1        1.30        6.27     18.87 o 
  12   8   1       25.47       91.90     46.67 o 
 -10   9   1       11.43      -14.62     37.35 o 
  -9   9   1      146.70      147.62     31.46 o 
  -8   9   1      604.28      558.38     37.25 o 
  -7   9   1       31.15       17.77     19.22 o 
  -6   9   1      178.52      200.79     23.62 o 
  -5   9   1      702.69      685.41     31.28 o 
  -4   9   1        0.05        6.83     11.81 o 
  -3   9   1     1013.11      924.16     29.25 o 
  -2   9   1     4216.57     4090.40     80.59 o 
  -1   9   1    13102.05    14089.81    223.03 o 
   0   9   1     4081.35     4636.28     98.96 o 
   1   9   1      705.81      654.26     36.50 o 
   2   9   1      248.88      199.15     24.35 o 
   3   9   1       23.98        8.52     12.73 o 
   4   9   1      712.60      654.58     19.53 o 
   5   9   1       46.22       59.31     11.68 o 
   6   9   1      362.10      318.55     21.76 o 
   7   9   1      854.70      915.16     30.59 o 
   8   9   1       33.98       22.13     15.46 o 
   9   9   1      102.43       89.05     18.46 o 
  10   9   1        7.85       27.62     23.31 o 
  11   9   1       42.02       33.20     30.50 o 
 -10  10   1      112.38      103.93     37.65 o 
  -9  10   1       45.27       64.30     29.58 o 
  -8  10   1      637.64      657.27     40.79 o 
  -7  10   1      128.28      129.20     20.99 o 
  -6  10   1      307.60      294.69     24.78 o 
  -5  10   1      242.54      276.76     23.12 o 
  -4  10   1      218.24      260.34     20.93 o 
  -3  10   1      563.65      556.01     24.22 o 
  -2  10   1     1270.30     1262.96     31.00 o 
  -1  10   1     2061.56     2006.00     38.32 o 
   0  10   1     2325.17     2330.24     46.58 o 
   1  10   1     2836.53     2853.25     45.01 o 
   2  10   1      204.22      192.45     19.23 o 
   3  10   1        0.28        4.67      9.78 o 
   4  10   1      310.03      322.45     17.38 o 
   5  10   1      241.89      224.80     17.85 o 
   6  10   1        1.93       -1.57     12.06 o 
   7  10   1      202.03      223.30     23.09 o 
   8  10   1      105.69       96.22     23.72 o 
   9  10   1       34.66       44.48     23.12 o 
  10  10   1      824.93      824.03     42.76 o 
  11  10   1      147.04       89.84     32.92 o 
  -9  11   1        1.75       -6.98     33.22 o 
  -8  11   1      326.28      360.14     41.42 o 
  -7  11   1        8.42      -10.01     19.83 o 
  -6  11   1      351.23      376.12     25.18 o 
  -5  11   1      139.58      149.84     17.25 o 
  -4  11   1        3.16       -1.65     11.27 o 
  -3  11   1     2516.96     2431.78     54.30 o 
  -2  11   1       98.03      125.56     15.36 o 
  -1  11   1       10.96        5.26     11.39 o 
   0  11   1        3.98       -3.89     12.64 o 
   1  11   1      763.15      838.48     39.00 o 
   2  11   1      288.26      328.80     25.58 o 
   3  11   1      129.42      135.62     15.72 o 
   4  11   1        0.52        7.88     10.68 o 
   5  11   1      190.29      215.74     17.95 o 
   6  11   1      202.21      210.78     19.39 o 
   7  11   1       95.32       99.34     16.20 o 
   8  11   1       40.51       30.86     19.42 o 
   9  11   1      312.67      273.21     31.46 o 
  10  11   1      356.66      375.08     40.78 o 
  -8  12   1       64.22       33.97     40.49 o 
  -7  12   1       13.52       24.73     25.57 o 
  -6  12   1       16.48       19.45     15.89 o 
  -5  12   1        5.38        4.34     11.54 o 
  -4  12   1      184.81      201.42     20.66 o 
  -3  12   1       21.81       25.98     13.02 o 
  -2  12   1      207.26      210.11     18.74 o 
  -1  12   1      932.20      972.42     42.73 o 
   0  12   1      362.90      347.82     31.44 o 
   1  12   1       46.95       39.04     20.29 o 
   2  12   1      448.26      470.48     38.26 o 
   3  12   1       12.44       20.18     13.82 o 
   4  12   1        3.77        6.46     11.90 o 
   5  12   1       28.40       18.34     14.05 o 
   6  12   1       40.92       45.71     17.06 o 
   7  12   1       34.05       26.70     17.93 o 
   8  12   1       35.63        8.51     30.34 o 
   9  12   1        1.68       17.45     34.47 o 
  -7  13   1       52.51       81.72     40.73 o 
  -6  13   1       11.02        5.45     28.82 o 
  -5  13   1       65.79       84.37     22.65 o 
  -4  13   1       11.74       13.21     13.73 o 
  -3  13   1      511.58      548.07     27.36 o 
  -2  13   1        7.24        1.88     14.14 o 
  -1  13   1      103.74      101.71     24.80 o 
   0  13   1        7.79       15.39     17.94 o 
   1  13   1       98.07       82.99     22.94 o 
   2  13   1      490.99      476.41     43.20 o 
   3  13   1      480.66      526.01     53.47 o 
   4  13   1      442.02      478.87     30.47 o 
   5  13   1      136.66      131.74     18.14 o 
   6  13   1      183.35      166.30     22.34 o 
   7  13   1       90.46       60.49     22.55 o 
   8  13   1      501.09      462.90     51.85 o 
  -5  14   1       34.45       92.35     63.90 o 
  -4  14   1        7.97       10.41     24.07 o 
  -3  14   1      335.33      306.61     28.95 o 
  -2  14   1       10.48       11.49     16.82 o 
  -1  14   1        4.81       17.52     23.14 o 
   0  14   1       30.66       41.79     21.72 o 
   1  14   1       31.14       31.32     22.94 o 
   2  14   1      485.65      453.68     51.65 o 
   3  14   1     1099.31     1080.88     68.00 o 
   4  14   1     1490.95     1437.09     52.87 o 
   5  14   1      285.71      264.80     40.93 o 
   6  14   1      292.61      239.11     64.70 o 
   7  14   1      321.06      252.77     68.32 o 
  -4  15   1        2.23       75.15     59.07 o 
  -3  15   1       71.11       61.66     42.97 o 
  -2  15   1       43.04       33.20     35.97 o 
  -1  15   1       47.89       41.21     41.42 o 
   0  15   1      144.93      206.96     70.33 o 
   1  15   1       66.52       48.36     35.60 o 
   2  15   1      408.92      477.82     63.71 o 
   3  15   1      718.56      791.67     97.25 o 
   4  15   1     1065.65     1158.57    106.09 o 
   5  15   1      604.74      573.46    105.69 o 
  -3 -15   2        6.88        6.43     63.90 o 
  -2 -15   2       82.94       52.24     62.69 o 
  -1 -15   2        0.07        6.76     33.53 o 
   0 -15   2       61.52        0.00     49.83 o 
   1 -15   2        1.38       -4.02     57.47 o 
   2 -15   2       10.80       18.49     54.65 o 
  -5 -14   2        7.74      -64.70     64.70 o 
  -4 -14   2        6.29       16.88     53.45 o 
  -3 -14   2       81.20       65.29     26.71 o 
  -2 -14   2       77.88       90.68     24.89 o 
  -1 -14   2        1.35        9.27     20.44 o 
   0 -14   2        0.05        1.19     19.74 o 
   1 -14   2      252.24      284.32     41.04 o 
   2 -14   2       89.98       64.03     31.89 o 
   3 -14   2        0.76        0.43     32.19 o 
   4 -14   2        4.34       40.59     49.83 o 
  -7 -13   2       12.18       38.18     42.60 o 
  -6 -13   2        6.08        9.80     30.48 o 
  -5 -13   2      238.12      270.28     35.56 o 
  -4 -13   2       13.29       12.94     17.52 o 
  -3 -13   2      225.02      241.31     22.95 o 
  -2 -13   2       81.47       86.67     16.48 o 
  -1 -13   2      220.79      232.20     22.21 o 
   0 -13   2       27.98       28.70     13.14 o 
   1 -13   2      190.26      216.09     19.96 o 
   2 -13   2       21.78       15.89     13.55 o 
   3 -13   2       97.67      118.38     17.87 o 
   4 -13   2       73.71       55.13     19.00 o 
   5 -13   2      235.47      224.03     31.31 o 
   6 -13   2      142.01      154.49     35.09 o 
   7 -13   2      233.32      223.84     56.66 o 
  -8 -12   2      351.99      387.80     80.37 o 
  -7 -12   2       55.29       91.87     37.08 o 
  -6 -12   2      222.28      270.95     32.83 o 
  -5 -12   2      155.07      158.89     23.90 o 
  -4 -12   2      759.90      665.67     35.27 o 
  -3 -12   2      817.12      766.07     33.48 o 
  -2 -12   2      254.92      234.24     22.67 o 
  -1 -12   2      251.35      249.41     23.02 o 
   0 -12   2      257.95      312.89     21.46 o 
   1 -12   2      311.02      311.14     21.98 o 
   2 -12   2        1.90      -11.85     11.85 o 
   3 -12   2      719.35      751.88     31.37 o 
   4 -12   2      134.35      134.09     16.49 o 
   5 -12   2      992.59      995.24     32.74 o 
   6 -12   2      108.88      108.51     20.53 o 
   7 -12   2      162.48      131.21     32.70 o 
   8 -12   2        7.57       38.18     56.66 o 
  -9 -11   2      321.55      308.77     47.57 o 
  -8 -11   2      243.51      208.42     37.58 o 
  -7 -11   2      899.21      874.58     42.97 o 
  -6 -11   2     2813.16     2743.84     61.66 o 
  -5 -11   2     2265.37     2202.99     51.91 o 
  -4 -11   2      946.08      996.03     34.47 o 
  -3 -11   2      596.36      572.36     24.65 o 
  -2 -11   2     1326.70     1320.42     29.50 o 
  -1 -11   2       10.58       14.10      9.14 o 
   0 -11   2       51.95       34.90      9.83 o 
   1 -11   2      523.10      584.68     20.83 o 
   2 -11   2      384.21      391.07     20.34 o 
   3 -11   2      141.29      154.79     17.63 o 
   4 -11   2      538.94      511.57     25.64 o 
   5 -11   2      982.66      949.35     34.27 o 
   6 -11   2      214.97      266.32     28.41 o 
   7 -11   2        2.03        5.96     21.13 o 
   8 -11   2      198.34      203.11     35.07 o 
   9 -11   2      233.50      219.19     41.86 o 
 -10 -10   2      310.91      283.72     64.30 o 
  -9 -10   2      583.79      560.03     66.11 o 
  -8 -10   2      666.99      633.52     50.01 o 
  -7 -10   2     1305.02     1316.82    112.12 o 
  -6 -10   2     1845.54     1856.73     50.58 o 
  -5 -10   2     3923.62     3871.20     61.09 o 
  -4 -10   2     1792.57     1870.08     42.32 o 
  -3 -10   2      466.03      478.13     21.91 o 
  -2 -10   2       91.58       92.83     11.85 o 
  -1 -10   2       57.04       50.06      9.71 o 
   0 -10   2     1521.37     1637.08     30.47 o 
   1 -10   2      128.13      121.38     12.84 o 
   2 -10   2        1.87        1.03      9.98 o 
   3 -10   2     1630.43     1622.71     34.30 o 
   4 -10   2        9.37        9.80     11.79 o 
   5 -10   2       27.77       14.74     13.93 o 
   6 -10   2       20.08       -0.77     16.79 o 
   7 -10   2      352.40      315.64     30.89 o 
   8 -10   2        7.01       27.95     20.46 o 
   9 -10   2        3.71       -4.30     31.17 o 
  10 -10   2      320.44      355.25     86.80 o 
 -10  -9   2       19.13       24.11     53.45 o 
  -9  -9   2      670.89      640.84     53.69 o 
  -8  -9   2      942.20      940.02     36.75 o 
  -7  -9   2      764.68      749.17     34.39 o 
  -6  -9   2     1546.93     1628.57     37.63 o 
  -5  -9   2     1393.62     1442.75     31.47 o 
  -4  -9   2        4.81       14.89     12.09 o 
  -3  -9   2      580.23      567.52     22.32 o 
  -2  -9   2      153.15      154.58     13.11 o 
  -1  -9   2       34.57       28.18      8.29 o 
   0  -9   2        8.54       16.40      8.29 o 
   1  -9   2       10.24       20.21      8.79 o 
   2  -9   2       17.05        9.81      9.48 o 
   3  -9   2     1019.26     1104.36     28.68 o 
   4  -9   2        7.70       20.25     11.76 o 
   5  -9   2      132.72      122.37     17.32 o 
   6  -9   2      369.92      405.11     32.79 o 
   7  -9   2        0.15       -7.42     19.77 o 
   8  -9   2      391.74      404.22     38.41 o 
   9  -9   2       62.99       70.65     23.17 o 
  10  -9   2      527.26      560.09     62.73 o 
 -11  -8   2       17.57       18.89     65.10 o 
 -10  -8   2        8.31       34.70     24.64 o 
  -9  -8   2      179.22      213.24     23.92 o 
  -8  -8   2       51.76       57.40     16.06 o 
  -7  -8   2     1154.76     1101.03     38.72 o 
  -6  -8   2      909.42      980.05     30.41 o 
  -5  -8   2     1966.61     1955.50     37.13 o 
  -4  -8   2      137.31      153.03     14.22 o 
  -3  -8   2      581.61      536.40     18.81 o 
  -2  -8   2       96.32       60.06     10.77 o 
  -1  -8   2      914.11      715.42     27.40 o 
   0  -8   2       21.56       10.73     10.42 o 
   1  -8   2      293.21      318.10     21.86 o 
   2  -8   2       13.25        2.10     12.30 o 
   3  -8   2        2.65       -6.19     13.98 o 
   4  -8   2        6.40        5.91     11.03 o 
   5  -8   2        1.69        3.93     13.22 o 
   6  -8   2       56.61       63.30     22.59 o 
   7  -8   2      174.65      200.13     29.93 o 
   8  -8   2     2148.59     2161.53     92.04 o 
   9  -8   2      700.17      646.45     57.80 o 
  10  -8   2     1560.54     1714.35     79.68 o 
  11  -8   2       52.60       45.65     38.61 o 
 -10  -7   2      353.00      308.06     32.99 o 
  -9  -7   2       63.92       68.14     15.18 o 
  -8  -7   2        2.32       -0.70     13.98 o 
  -7  -7   2        2.55        2.05     12.40 o 
  -6  -7   2       13.73       29.66     13.87 o 
  -5  -7   2     1918.87     1875.29     36.12 o 
  -4  -7   2       69.85       55.60     16.17 o 
  -3  -7   2       39.77       41.26     12.10 o 
  -2  -7   2        3.27        7.21     10.43 o 
  -1  -7   2       58.43       53.85      9.35 o 
   0  -7   2     4165.18     4423.37     95.04 o 
   1  -7   2     4796.53     4844.45     56.65 o 
   2  -7   2      205.22      161.71     21.23 o 
   3  -7   2       52.61       81.34     18.73 o 
   4  -7   2      471.36      639.12     37.93 o 
   5  -7   2      475.22      499.54     28.25 o 
   6  -7   2       10.52       14.81     14.79 o 
   7  -7   2        1.32       -5.19     17.41 o 
   8  -7   2     2373.58     2332.91     81.49 o 
   9  -7   2     1849.65     1793.20     73.44 o 
  10  -7   2     1821.54     1806.78     87.61 o 
  11  -7   2       61.37       71.93     54.65 o 
 -12  -6   2       43.08       69.12     50.23 o 
 -11  -6   2        6.56       16.84     28.39 o 
 -10  -6   2      411.33      455.29     32.09 o 
  -9  -6   2       17.18       24.13     18.23 o 
  -8  -6   2       15.02       30.91     16.51 o 
  -7  -6   2       91.33       65.57     16.32 o 
  -6  -6   2       78.87      103.24     15.24 o 
  -5  -6   2       42.71       50.76     17.24 o 
  -4  -6   2      742.97      669.35     28.23 o 
  -3  -6   2      174.13      157.90     15.61 o 
  -2  -6   2     4860.80     5116.60     66.63 o 
  -1  -6   2     8903.78    10100.05    180.44 o 
   0  -6   2     3295.82     2932.40    101.27 o 
   1  -6   2       94.78      198.92     40.19 o 
   2  -6   2      157.21      151.50     34.56 o 
   3  -6   2      764.71     1038.27     63.90 o 
   4  -6   2      100.26      132.66     23.43 o 
   5  -6   2      269.05      223.32     29.69 o 
   6  -6   2      625.07      549.75     58.67 o 
   7  -6   2      379.37      252.12     40.19 o 
   8  -6   2      678.96      691.21     69.52 o 
   9  -6   2      681.55      728.58     71.93 o 
  10  -6   2     1461.31     1433.85     91.63 o 
  11  -6   2       27.97       39.38     30.54 o 
  12  -6   2        0.81      -16.48     29.74 o 
 -12  -5   2        0.25       -3.56     27.04 o 
 -11  -5   2       66.41       61.73     22.17 o 
 -10  -5   2       12.03       10.33     20.69 o 
  -9  -5   2       58.01       63.86     20.88 o 
  -8  -5   2       21.60       37.63     18.12 o 
  -7  -5   2      687.47      717.92     41.43 o 
  -6  -5   2      948.72     1014.71     77.56 o 
  -5  -5   2       30.97        4.77     18.92 o 
  -4  -5   2     1795.47     1659.96     42.36 o 
  -3  -5   2    10177.94    11736.29    181.64 o 
  -2  -5   2    18268.46    22344.13    168.90 o 
  -1  -5   2     6657.74     7537.37    142.26 o 
   0  -5   2     4679.83     4634.30    112.52 o 
   1  -5   2      150.86       61.89     24.92 o 
   2  -5   2     1617.03     1662.51     72.34 o 
   3  -5   2      513.73      583.11     49.83 o 
   4  -5   2     3285.71     3505.46    106.49 o 
   5  -5   2      308.90      340.18     31.22 o 
   7  -5   2      172.58      232.28     51.84 o 
   8  -5   2      570.99      564.70     45.84 o 
   9  -5   2      137.97       59.48     32.95 o 
  10  -5   2       31.38       56.26     35.77 o 
  11  -5   2       13.71       15.67     28.53 o 
  12  -5   2       83.41       90.02     45.41 o 
 -12  -4   2        7.85       43.21     31.74 o 
 -11  -4   2        2.92       -3.14     19.06 o 
 -10  -4   2       18.96       51.63     25.88 o 
  -9  -4   2      887.20      919.60     52.82 o 
  -8  -4   2        0.18        2.06     16.17 o 
  -7  -4   2        2.70        8.33     15.48 o 
  -6  -4   2        1.00        6.83     26.92 o 
  -5  -4   2      259.87      283.31     47.82 o 
  -4  -4   2     6143.31     7454.58    139.05 o 
  -3  -4   2    16755.29    18730.53    273.27 o 
  -2  -4   2    13229.81    14623.27    189.28 o 
  -1  -4   2      996.82     1240.15     55.46 o 
   0  -4   2     3649.99     3741.36     92.83 o 
   1  -4   2     2719.61     2174.89     74.34 o 
   2  -4   2      290.40      448.88     43.00 o 
   3  -4   2     3278.11     3989.71    100.47 o 
   4  -4   2      710.76      765.55     51.44 o 
   5  -4   2        5.91        2.41     18.49 o 
   6  -4   2       65.49      114.13     30.54 o 
   7  -4   2        9.09       20.51     16.34 o 
   8  -4   2       35.86       45.62     20.94 o 
   9  -4   2       11.53        3.76     24.71 o 
  10  -4   2        6.69        9.64     29.34 o 
  11  -4   2      356.21      376.55     60.28 o 
  12  -4   2       16.66       20.50     41.79 o 
  13  -4   2      122.70       59.48     48.22 o 
 -12  -3   2       31.58      -11.35     35.89 o 
 -11  -3   2       91.25       92.97     25.04 o 
 -10  -3   2      111.87       89.26     30.40 o 
  -9  -3   2     3104.73     3317.52    105.80 o 
  -8  -3   2     3167.57     3314.37     83.31 o 
  -7  -3   2     1049.84     1108.32     48.87 o 
  -6  -3   2      345.84      379.18     17.25 o 
  -5  -3   2     1784.85     2282.70     74.75 o 
  -4  -3   2       48.75       30.65      8.40 o 
  -3  -3   2      498.94      464.15     48.02 o 
  -2  -3   2     1928.30     2185.41     43.47 o 
  -1  -3   2     3389.85     3060.19     50.05 o 
   0  -3   2     9427.92     9567.59    127.39 o 
   1  -3   2     3223.97     3488.58     80.37 o 
   2  -3   2     4943.86     5422.42    210.58 o 
   3  -3   2     2181.14     2106.37     89.41 o 
   4  -3   2      273.21      273.44     23.30 o 
   5  -3   2      770.23      850.34     51.84 o 
   6  -3   2      872.09      818.20     55.06 o 
   7  -3   2       16.43       14.87     20.90 o 
   8  -3   2      539.81      526.98     37.70 o 
   9  -3   2      309.11      245.53     35.31 o 
  10  -3   2      462.12      378.56     64.70 o 
  11  -3   2       33.65        8.44     30.54 o 
  12  -3   2      450.38      471.79     71.13 o 
  13  -3   2      643.42      502.73     81.58 o 
 -13  -2   2        5.07      -25.32     37.37 o 
 -12  -2   2       56.77       51.28     30.46 o 
 -11  -2   2      165.92      169.31     35.22 o 
 -10  -2   2      553.97      581.96     55.80 o 
  -9  -2   2     2592.52     2774.49    100.12 o 
  -8  -2   2     2096.09     2287.25     87.65 o 
  -7  -2   2     9997.72     9408.51    361.88 o 
  -6  -2   2       60.82       71.47     18.25 o 
  -5  -2   2      360.33      327.00     24.20 o 
  -4  -2   2       66.01       59.30     13.27 o 
  -3  -2   2     1887.93     2053.22     26.03 o 
  -2  -2   2      208.11      217.44     10.65 o 
  -1  -2   2     6029.28     7570.48    127.64 o 
   1  -2   2      372.79      355.65     12.06 o 
   2  -2   2     7193.85     9222.29    484.05 o 
   3  -2   2      281.53      415.53     29.34 o 
   4  -2   2      172.35      147.86     18.75 o 
   5  -2   2     2434.56     2840.38     81.18 o 
   6  -2   2       74.33       36.57     20.50 o 
   7  -2   2       72.78       77.96     26.92 o 
   8  -2   2      123.57      146.97     27.00 o 
   9  -2   2       84.11       97.00     25.39 o 
  10  -2   2       80.94      111.27     42.40 o 
  11  -2   2       96.39       82.90     29.95 o 
  12  -2   2      458.21      465.01     49.99 o 
  13  -2   2     1503.86     1400.91     71.88 o 
 -13  -1   2      303.17      284.12     67.11 o 
 -12  -1   2     1182.38     1281.90     78.89 o 
 -11  -1   2      794.02      803.92     59.91 o 
 -10  -1   2     1871.69     1970.82     87.80 o 
  -9  -1   2      695.43      699.16     57.82 o 
  -8  -1   2     1782.40     1873.55     59.40 o 
  -7  -1   2     5286.41     5428.78    129.00 o 
  -6  -1   2     1432.63     1711.14     65.10 o 
  -5  -1   2     3977.23     4064.46     90.42 o 
  -4  -1   2      162.99      106.90     24.92 o 
  -3  -1   2       71.15       99.26     24.11 o 
  -2  -1   2      876.92      679.58     21.05 o 
  -1  -1   2     3618.17     3032.65     71.13 o 
   0  -1   2     3233.81     3436.34     46.62 o 
   1  -1   2     2536.56     2320.23     28.73 o 
   2  -1   2      671.41      647.65     19.32 o 
   3  -1   2    11430.55    11894.13    215.20 o 
   4  -1   2      986.97     1065.37     48.83 o 
   5  -1   2      696.45      696.43     42.60 o 
   6  -1   2      182.77      170.79     28.93 o 
   7  -1   2     2980.34     2841.58     92.03 o 
   8  -1   2       99.29      112.12     29.74 o 
   9  -1   2       24.06       24.44     16.15 o 
  10  -1   2      888.69      890.68     64.41 o 
  11  -1   2       77.44       60.24     27.99 o 
  12  -1   2      301.07      261.82     40.59 o 
  13  -1   2      393.68      419.15     54.98 o 
 -13   0   2      116.93       89.87     34.64 o 
 -12   0   2     1096.71     1050.57     58.91 o 
 -11   0   2        4.73       11.79     20.93 o 
 -10   0   2      594.14      610.91     55.24 o 
  -9   0   2      854.98      958.38    115.94 o 
  -8   0   2     2855.84     3173.93     99.86 o 
  -7   0   2       17.96       44.21     22.50 o 
  -6   0   2     1265.42     1488.10     65.91 o 
  -5   0   2      363.82      286.53     33.76 o 
  -4   0   2     2413.42     2184.13     66.31 o 
  -3   0   2     1175.95     1314.90     48.22 o 
  -2   0   2     8173.49     8652.54     98.46 o 
  -1   0   2     8837.75     9955.79     91.22 o 
   0   0   2       34.16       49.83     10.85 o 
   1   0   2     2885.72     2754.12    136.03 o 
   2   0   2     6109.53     5477.24    103.95 o 
   3   0   2     2787.93     2354.63     46.01 o 
   4   0   2     1533.53     1787.23     39.39 o 
   5   0   2     1335.11     1230.29     37.30 o 
   6   0   2     2665.12     2678.83     78.36 o 
   7   0   2     2887.79     2863.28     87.61 o 
   8   0   2     2506.19     2635.83     88.41 o 
   9   0   2      478.71      472.19     33.11 o 
  10   0   2      150.22      159.45     34.56 o 
  11   0   2        0.13       15.27     24.15 o 
  12   0   2      174.77      207.43     38.28 o 
  13   0   2        4.32       18.92     38.85 o 
 -13   1   2       26.60       27.73     43.80 o 
 -12   1   2      126.30      165.98     35.55 o 
 -11   1   2        0.27        0.24     20.40 o 
 -10   1   2      191.69      259.63     41.77 o 
  -9   1   2        5.41        3.44     16.58 o 
  -8   1   2      244.66      199.61     26.28 o 
  -7   1   2      954.55      832.26     58.27 o 
  -6   1   2        4.35       12.46     18.89 o 
  -5   1   2     2286.73     2166.45     75.15 o 
  -4   1   2     1328.58     1227.46     40.74 o 
  -3   1   2     1010.48     1040.02     44.21 o 
  -2   1   2     1639.70     1470.82     43.40 o 
  -1   1   2      879.58      496.30     22.91 o 
   0   1   2     1169.23       -2.01      5.22 o 
   1   1   2      718.93      451.53    347.40 o 
   2   1   2       80.80       48.50      5.22 o 
   3   1   2      155.54      371.19     14.73 o 
   4   1   2      739.45      843.02     22.65 o 
   5   1   2     1451.92     1215.14     36.00 o 
   6   1   2      702.46      724.16     42.20 o 
   7   1   2     6903.45     6292.79    116.14 o 
   8   1   2        0.05      -11.65     14.87 o 
   9   1   2      816.22      833.18     74.95 o 
  10   1   2      590.32      641.64     74.14 o 
  11   1   2      709.90      673.70     58.36 o 
  12   1   2        7.86       27.33     24.70 o 
  13   1   2        5.05      -12.39     37.37 o 
  14   1   2       46.90       43.00     47.82 o 
 -13   2   2      543.69      479.02     77.96 o 
 -12   2   2       80.03      105.48     35.88 o 
 -11   2   2        0.00        8.37     21.67 o 
 -10   2   2      100.65       94.35     26.55 o 
  -9   2   2      580.15      673.52     77.16 o 
  -8   2   2      405.67      364.60     37.36 o 
  -7   2   2      261.06      214.19     36.97 o 
  -6   2   2       41.24       40.99     22.50 o 
  -5   2   2     4670.62     4745.20     85.23 o 
  -4   2   2     5884.62     6231.02     87.20 o 
  -3   2   2     4713.71     4781.78     87.61 o 
  -2   2   2       61.78       43.00     13.66 o 
  -1   2   2     2681.74     2670.79     55.06 o 
   0   2   2     3576.53     3760.19    133.22 o 
   1   2   2     3660.45     3378.56    157.73 o 
   2   2   2      167.55      109.71     20.50 o 
   3   2   2     5816.29     5832.26     59.88 o 
   4   2   2    12689.36    13164.13    381.38 o 
   5   2   2      807.61      709.28     41.39 o 
   6   2   2     1135.86     1219.66     42.60 o 
   7   2   2     1129.72     1010.11     35.40 o 
   8   2   2      197.36      140.65     45.41 o 
   9   2   2     1401.02     1363.35     71.37 o 
  10   2   2       33.84       44.62     28.32 o 
  11   2   2      332.95      380.05     49.14 o 
  12   2   2       75.04       73.76     25.37 o 
  13   2   2       13.38       25.20     30.84 o 
  14   2   2      170.71      128.19     49.03 o 
 -12   3   2       65.00       42.18     37.06 o 
 -11   3   2       21.77        8.04     24.08 o 
 -10   3   2      148.40      156.50     31.22 o 
  -9   3   2      411.02      416.32     42.90 o 
  -8   3   2      173.99      186.14     24.52 o 
  -7   3   2     2595.80     2524.86     65.58 o 
  -6   3   2     2393.10     2222.31     89.21 o 
  -5   3   2     6090.95     5989.73     98.64 o 
  -4   3   2     5589.90     6388.36     97.65 o 
  -3   3   2    22674.12    24717.68    408.90 o 
  -2   3   2    44564.48    48462.82    267.24 o 
  -1   3   2    20890.42    23371.30    517.20 o 
   0   3   2     2166.05     3089.79     99.21 o 
   1   3   2     1879.05     1916.90     56.36 o 
   2   3   2     1312.56     1784.92     40.20 o 
   3   3   2     7585.09     6996.46    120.96 o 
   7   3   2       35.45       67.51     34.16 o 
   8   3   2      136.99      156.47     29.93 o 
   9   3   2      169.43      208.77     26.32 o 
  10   3   2       97.46       80.34     24.51 o 
  11   3   2       24.03        2.34     20.01 o 
  12   3   2        8.12       -6.59     18.54 o 
  13   3   2       21.87       62.40     34.85 o 
 -12   4   2      139.11      156.86     40.17 o 
 -11   4   2       16.20        8.30     26.40 o 
 -10   4   2       66.68       84.59     25.12 o 
  -9   4   2        6.20       19.82     21.04 o 
  -8   4   2       37.08       45.65     17.81 o 
  -7   4   2      379.31      506.81     31.25 o 
  -6   4   2     2401.74     2426.86     97.65 o 
  -5   4   2     5894.39     5171.19    125.78 o 
  -4   4   2    10167.43    11697.87    200.53 o 
  -3   4   2    24848.81    29302.33    549.55 o 
  -2   4   2    14825.38    16056.39    420.75 o 
  -1   4   2       29.58       20.75      9.10 o 
   0   4   2      433.43      512.07     18.85 o 
   1   4   2       21.79       20.34     13.32 o 
   2   4   2      101.15       66.46     15.47 o 
   3   4   2     2471.81     2605.20     55.48 o 
   4   4   2     2836.36     3287.25     98.05 o 
   5   4   2      130.42      153.11     34.16 o 
   6   4   2      263.30      187.80     28.02 o 
   7   4   2      161.77      121.54     26.48 o 
   8   4   2     1102.67     1139.96     48.06 o 
   9   4   2      250.81      250.78     27.77 o 
  10   4   2      564.76      527.21     41.05 o 
  11   4   2       47.52       34.27     20.95 o 
  12   4   2      248.69      229.94     31.09 o 
  13   4   2       64.15       90.22     33.21 o 
 -12   5   2      207.95      189.28     45.81 o 
 -11   5   2      245.72      284.89     45.05 o 
 -10   5   2      309.66      310.19     44.41 o 
  -9   5   2      272.41      268.60     35.45 o 
  -8   5   2        9.83       20.94     16.67 o 
  -7   5   2      156.65      162.29     26.67 o 
  -6   5   2       39.80       90.42     38.98 o 
  -4   5   2    26904.87    27825.48    322.30 o 
  -3   5   2     4470.06     4960.68     84.39 o 
  -2   5   2      205.36      189.79     24.29 o 
  -1   5   2     2999.38     2965.36     86.80 o 
   0   5   2      769.63      879.68     52.64 o 
   1   5   2     1001.90     1062.69     40.24 o 
   2   5   2        5.54       -2.71     13.21 o 
   3   5   2      246.21      327.81     28.70 o 
   4   5   2       63.77       97.65     30.14 o 
   5   5   2      556.52      530.46     53.45 o 
   6   5   2       47.52       52.36     15.71 o 
   7   5   2      145.34      123.69     26.83 o 
   8   5   2      438.41      479.45     30.60 o 
   9   5   2      333.92      312.14     33.21 o 
  10   5   2      530.69      494.64     38.62 o 
  11   5   2       70.96       53.05     20.48 o 
  12   5   2      516.46      505.27     37.41 o 
  13   5   2      133.84      116.14     27.78 o 
 -11   6   2      143.69      134.69     40.59 o 
 -10   6   2     1305.72     1311.25     65.74 o 
  -9   6   2      208.61      231.59     39.77 o 
  -8   6   2       82.19       92.62     24.13 o 
  -7   6   2     2572.82     2721.57     66.22 o 
  -6   6   2     1542.22     1709.26     43.51 o 
  -5   6   2     2992.70     2771.66     98.05 o 
  -4   6   2       64.36       61.49     32.95 o 
  -3   6   2      247.64      219.05     29.80 o 
  -2   6   2     1588.60     1549.09     51.99 o 
  -1   6   2     1018.02     1295.61     69.52 o 
   0   6   2       38.54       35.77     23.31 o 
   1   6   2        7.70        0.72     14.20 o 
   2   6   2      909.92      890.17     41.73 o 
   3   6   2      653.88      592.05     35.49 o 
   4   6   2     1440.24     1154.54     49.53 o 
   5   6   2      140.29      178.70     20.31 o 
   6   6   2     2609.09     2562.10     58.02 o 
   7   6   2      797.53      795.13     30.53 o 
   8   6   2        0.70       -2.05     11.57 o 
   9   6   2      222.72      267.90     27.22 o 
  10   6   2      557.84      548.12     37.41 o 
  11   6   2     1103.46      972.44     44.39 o 
  12   6   2     1204.58     1181.99     52.78 o 
  13   6   2      216.30      225.39     39.80 o 
 -10   7   2      492.77      673.52     88.41 o 
  -9   7   2      123.33      156.86     27.97 o 
  -8   7   2       34.45       34.41     20.68 o 
  -7   7   2     1690.27     1772.68     52.66 o 
  -6   7   2     2233.06     2083.72     52.86 o 
  -5   7   2      288.14      229.98     21.95 o 
  -3   7   2        3.22       10.41     17.33 o 
  -2   7   2      487.50      486.16     37.30 o 
  -1   7   2     1660.20     1629.96     82.78 o 
   0   7   2     1462.95     1441.49     78.36 o 
   1   7   2      728.02      874.59     51.04 o 
   2   7   2      920.43     1222.04     51.84 o 
   3   7   2      180.93      191.34     29.83 o 
   4   7   2       85.35       75.15     11.54 o 
   5   7   2       93.98       67.77     14.76 o 
   6   7   2      326.91      274.21     20.18 o 
   7   7   2      584.90      567.10     23.33 o 
   8   7   2       47.02       56.90     15.21 o 
   9   7   2     1136.59     1220.40     37.36 o 
  10   7   2     1386.19     1320.98     50.96 o 
  11   7   2      437.46      524.50     30.00 o 
  12   7   2      619.05      630.04     37.20 o 
 -11   8   2       74.14       72.74     56.66 o 
 -10   8   2       32.43       27.93     36.04 o 
  -9   8   2        9.47      -17.79     29.74 o 
  -8   8   2        0.25       -0.48     22.15 o 
  -7   8   2      379.81      369.49     39.01 o 
  -6   8   2        2.21        5.49     19.55 o 
  -5   8   2       32.82       49.81     16.76 o 
  -4   8   2        4.51       12.95     14.32 o 
  -3   8   2      594.62      528.05     58.67 o 
  -2   8   2     3616.09     3851.07    132.62 o 
  -1   8   2        4.29       19.29     27.73 o 
   0   8   2     9274.12     9123.93    195.31 o 
   1   8   2     2755.71     2972.59    114.13 o 
   2   8   2    10123.78    10875.09    177.02 o 
   3   8   2      684.44      912.93     49.95 o 
   4   8   2     1263.87     1237.27     32.66 o 
   5   8   2      106.37       93.68     10.44 o 
   6   8   2     1315.62     1371.32     25.06 o 
   7   8   2       48.94       74.55     12.00 o 
   8   8   2       52.08       66.43     14.99 o 
   9   8   2     2868.94     2860.71     52.21 o 
  10   8   2      551.39      660.95     29.52 o 
  11   8   2       30.03       22.49     18.94 o 
  12   8   2      164.16      225.05     46.78 o 
 -10   9   2       13.03        0.43     46.60 o 
  -9   9   2      150.49      171.10     34.70 o 
  -8   9   2      213.21      197.87     27.17 o 
  -7   9   2      138.65      131.35     24.44 o 
  -6   9   2      476.74      476.18     34.29 o 
  -5   9   2      354.86      344.37     26.22 o 
  -4   9   2       88.43      118.19     15.56 o 
  -3   9   2        4.92        5.21     10.64 o 
  -2   9   2     1488.80     1409.26     32.63 o 
  -1   9   2     2842.23     2996.00    128.51 o 
   0   9   2    10339.67    11277.64    142.43 o 
   1   9   2     2529.57     2614.32     81.26 o 
   2   9   2     2972.00     3233.27     67.12 o 
   3   9   2      231.75      227.35     22.52 o 
   4   9   2     1229.79     1254.16     23.11 o 
   5   9   2     1598.95     1648.26     30.71 o 
   6   9   2      751.59      699.11     25.87 o 
   7   9   2     1443.55     1574.23     34.01 o 
   8   9   2       92.75       72.37     17.37 o 
   9   9   2      312.42      365.95     27.43 o 
  10   9   2      202.77      194.66     26.03 o 
  11   9   2      161.77      140.29     36.57 o 
  12   9   2        1.33       35.90     43.74 o 
  -9  10   2       44.28       58.78     29.16 o 
  -8  10   2      583.01      605.21     36.33 o 
  -7  10   2      193.67      187.69     23.40 o 
  -6  10   2      448.34      443.85     27.60 o 
  -5  10   2      157.88      159.53     18.86 o 
  -4  10   2      345.12      373.51     22.17 o 
  -3  10   2       82.09       96.51     13.53 o 
  -2  10   2      155.24      210.16     17.39 o 
  -1  10   2     1486.07     1539.64     35.24 o 
   0  10   2     5089.75     5111.44     82.66 o 
   1  10   2     3112.94     3247.54     50.66 o 
   2  10   2     1913.92     1987.90     43.88 o 
   3  10   2      184.21      191.71     15.95 o 
   4  10   2     1649.10     1548.01     27.78 o 
   5  10   2      541.34      523.91     21.37 o 
   6  10   2      106.21      115.58     15.69 o 
   7  10   2     1160.40     1134.43     34.39 o 
   8  10   2       51.43       60.32     18.80 o 
   9  10   2      141.02      112.45     21.03 o 
  10  10   2       20.58       16.67     26.52 o 
  11  10   2        1.05       10.52     32.31 o 
  -9  11   2      125.20      101.61     38.11 o 
  -8  11   2       69.18       40.13     27.97 o 
  -7  11   2      143.01      123.73     22.67 o 
  -6  11   2      738.39      709.42     30.27 o 
  -5  11   2      685.86      735.90     29.56 o 
  -4  11   2      129.26      139.40     16.16 o 
  -3  11   2      636.27      541.95     21.64 o 
  -2  11   2      528.18      508.51     26.72 o 
  -1  11   2        0.08        2.71     11.15 o 
   0  11   2      545.03      497.06     30.72 o 
   1  11   2     1533.83     1503.39     41.20 o 
   2  11   2     2420.64     2300.89     56.47 o 
   3  11   2      744.08      770.02     32.30 o 
   4  11   2       51.01       59.95     12.35 o 
   5  11   2      577.95      544.33     19.17 o 
   6  11   2       16.89        6.56     11.88 o 
   7  11   2      400.87      438.51     21.88 o 
   8  11   2        0.36       -2.15     13.01 o 
   9  11   2      312.36      265.56     33.73 o 
  10  11   2      199.65      197.38     31.09 o 
  -8  12   2      448.56      477.57     66.34 o 
  -7  12   2      200.81      192.08     25.54 o 
  -6  12   2      509.20      480.53     26.62 o 
  -5  12   2      226.88      217.85     19.60 o 
  -4  12   2      623.09      679.44     29.22 o 
  -3  12   2      439.67      466.50     24.65 o 
  -2  12   2        7.03       10.98     11.52 o 
  -1  12   2        0.51       -7.19     16.13 o 
   0  12   2        3.66       22.07     16.24 o 
   1  12   2        5.86       -1.19     15.22 o 
   2  12   2      469.84      428.63     33.13 o 
   3  12   2      293.18      272.64     29.04 o 
   4  12   2      167.59      140.30     16.06 o 
   5  12   2      485.96      412.43     24.44 o 
   6  12   2      632.92      630.56     29.37 o 
   7  12   2      441.47      416.07     27.69 o 
   8  12   2      103.24      132.48     26.22 o 
   9  12   2        7.84       45.29     35.79 o 
  10  12   2        5.79       -1.61     48.63 o 
  -7  13   2      109.67      117.26     40.59 o 
  -6  13   2      445.03      440.73     41.12 o 
  -5  13   2       79.03       47.42     20.65 o 
  -4  13   2      417.65      427.78     27.77 o 
  -3  13   2       39.73       47.16     13.72 o 
  -2  13   2       34.75       35.29     15.39 o 
  -1  13   2        8.83       12.84     19.42 o 
   0  13   2       85.01       64.89     21.86 o 
   1  13   2       70.17       55.69     20.77 o 
   2  13   2      214.19      224.92     29.31 o 
   3  13   2      235.15      206.69     37.92 o 
   4  13   2      170.67      192.89     22.32 o 
   5  13   2      493.83      455.75     33.46 o 
   6  13   2      616.08      629.20     30.79 o 
   7  13   2      383.36      430.54     32.35 o 
   8  13   2       15.65       40.24     31.66 o 
   9  13   2       19.31      -17.68     41.39 o 
  -5  14   2      412.99      453.68     56.85 o 
  -4  14   2        0.07      -24.52     37.42 o 
  -3  14   2      187.96      224.09     26.30 o 
  -2  14   2        9.53        3.48     15.63 o 
  -1  14   2       78.37       81.37     27.87 o 
   0  14   2        0.12       10.12     19.82 o 
   1  14   2      189.88      132.83     27.28 o 
   2  14   2       30.96       29.60     26.69 o 
   3  14   2      756.85      784.27     60.11 o 
   4  14   2      785.84      738.63     86.00 o 
   5  14   2      592.96      596.87     44.14 o 
   6  14   2        6.97        4.05     34.08 o 
   7  14   2      208.64      233.89     62.29 o 
  -4  15   2       20.11      -17.28     57.06 o 
  -3  15   2      107.91      109.62     49.57 o 
  -2  15   2      137.95      128.31     34.34 o 
  -1  15   2      400.86      473.93     55.09 o 
   0  15   2       11.40       -0.95     34.71 o 
   1  15   2        0.48      -22.42     28.87 o 
   2  15   2       12.70       11.23     32.38 o 
   3  15   2       50.77       59.88     63.90 o 
   4  15   2      736.76      760.33    100.06 o 
   5  15   2      543.73      582.70     99.66 o 
   6  15   2      182.51      155.92     71.93 o 
  -2 -15   3       12.03       11.25     55.86 o 
  -1 -15   3      159.33      106.49     55.46 o 
  -5 -14   3       63.90      102.48     63.09 o 
  -4 -14   3        7.45       74.34     63.49 o 
  -3 -14   3      270.40      207.76     63.09 o 
  -2 -14   3      188.21      124.74     29.88 o 
  -1 -14   3      285.00      296.29     37.70 o 
   0 -14   3       99.15       49.86     24.92 o 
   1 -14   3       16.30        4.90     29.40 o 
   2 -14   3      100.42      117.75     53.25 o 
   3 -14   3        0.48        7.64     51.44 o 
   4 -14   3        7.80       26.12     52.24 o 
  -6 -13   3      105.74       87.87     37.75 o 
  -5 -13   3      145.19      141.81     37.15 o 
  -4 -13   3        1.72       11.43     21.59 o 
  -3 -13   3       87.17      108.34     21.58 o 
  -2 -13   3      137.87      111.77     18.69 o 
  -1 -13   3       57.23       55.16     16.22 o 
   0 -13   3        2.44       20.40     14.50 o 
   1 -13   3       42.76       60.04     16.25 o 
   2 -13   3      234.56      223.90     24.10 o 
   3 -13   3       27.48       20.25     16.44 o 
   4 -13   3      201.27      195.20     28.11 o 
   5 -13   3      162.09      157.03     38.90 o 
   6 -13   3      608.64      609.08     55.05 o 
   7 -13   3      320.98      328.73     65.50 o 
  -8 -12   3       42.48       21.30     44.61 o 
  -7 -12   3        3.46       10.45     42.60 o 
  -6 -12   3       51.67       88.03     36.33 o 
  -5 -12   3      213.33      234.92     22.80 o 
  -4 -12   3       12.92        1.54     16.83 o 
  -3 -12   3       36.76       49.36     18.52 o 
  -2 -12   3       62.30       78.23     17.67 o 
  -1 -12   3       37.80       52.47     16.05 o 
   0 -12   3       40.65       45.18     14.95 o 
   1 -12   3        4.32        3.09     12.82 o 
   2 -12   3        0.52      -13.36     13.36 o 
   3 -12   3       38.87       49.12     13.41 o 
   4 -12   3      524.83      568.28     28.37 o 
   5 -12   3      409.34      439.29     27.88 o 
   6 -12   3      380.49      495.32     36.32 o 
   7 -12   3      179.29      164.56     27.31 o 
   8 -12   3      242.98      209.77     68.72 o 
  -9 -11   3        6.08       25.32     35.36 o 
  -8 -11   3        1.29        2.35     30.77 o 
  -7 -11   3        7.82       31.39     29.11 o 
  -6 -11   3     1152.28     1218.33     59.89 o 
  -5 -11   3      609.08      582.26     31.63 o 
  -4 -11   3      629.95      628.62     29.18 o 
  -3 -11   3      348.67      338.79     24.02 o 
  -2 -11   3      444.44      425.80     22.69 o 
  -1 -11   3      116.49      111.29     14.19 o 
   0 -11   3      642.98      659.45     23.10 o 
   1 -11   3      378.52      414.93     22.96 o 
   2 -11   3        6.43        1.40     12.12 o 
   3 -11   3      377.10      400.28     26.46 o 
   4 -11   3      205.89      175.73     21.87 o 
   5 -11   3       34.59       45.04     17.19 o 
   6 -11   3      668.24      702.45     59.07 o 
   7 -11   3      187.87      154.72     33.63 o 
   8 -11   3        0.94        8.57     36.10 o 
   9 -11   3       71.41       54.88     38.90 o 
  -9 -10   3       63.34       88.87     36.37 o 
  -8 -10   3      162.45      154.47     36.21 o 
  -7 -10   3      232.69      218.07     29.40 o 
  -6 -10   3      983.63      889.81     36.86 o 
  -5 -10   3      671.08      642.82     31.27 o 
  -4 -10   3     1733.27     1727.84     45.15 o 
  -3 -10   3      536.61      603.46     28.28 o 
  -2 -10   3      628.84      590.94     23.79 o 
  -1 -10   3      254.13      278.33     17.31 o 
   0 -10   3     1397.24     1352.42     29.53 o 
   1 -10   3      107.64      131.32     14.83 o 
   2 -10   3        2.80        0.29     11.68 o 
   3 -10   3      560.50      542.25     27.03 o 
   4 -10   3        8.97       12.92     14.00 o 
   5 -10   3      217.88      270.50     27.63 o 
   6 -10   3      249.27      259.31     32.42 o 
   7 -10   3      511.61      553.97     46.74 o 
   8 -10   3      321.41      273.90     41.39 o 
   9 -10   3        0.07       16.92     39.70 o 
  10 -10   3       38.25       30.94     60.68 o 
 -10  -9   3       65.05       87.61     66.71 o 
  -9  -9   3       22.78       25.76     36.98 o 
  -8  -9   3      262.09      235.72     24.97 o 
  -7  -9   3      394.44      394.33     28.93 o 
  -6  -9   3      884.47      933.20     31.89 o 
  -5  -9   3      973.97      991.76     29.10 o 
  -4  -9   3     1735.55     1738.08     33.63 o 
  -3  -9   3     1325.13     1330.91     32.25 o 
  -2  -9   3     1787.93     1899.88     33.93 o 
  -1  -9   3       63.02       81.07     11.23 o 
   0  -9   3      905.42      953.16     25.52 o 
   1  -9   3      254.02      240.30     17.31 o 
   2  -9   3      695.99      601.89     24.29 o 
   3  -9   3       12.08        0.86     11.96 o 
   4  -9   3       10.91        8.06     13.06 o 
   5  -9   3        1.12       -7.09     14.83 o 
   6  -9   3       11.39       43.63     21.21 o 
   7  -9   3      779.94      836.17     41.86 o 
   8  -9   3      375.35      319.28     53.85 o 
   9  -9   3      211.63      200.66     38.79 o 
  10  -9   3      659.38      696.83     87.61 o 
 -10  -8   3       11.97       16.88     58.27 o 
  -9  -8   3       50.49        5.76     18.56 o 
  -8  -8   3        0.18        1.72     13.59 o 
  -7  -8   3       59.19       53.83     18.55 o 
  -6  -8   3      874.31      930.93     33.62 o 
  -5  -8   3      215.85      288.14     21.10 o 
  -4  -8   3      419.44      449.41     22.13 o 
  -3  -8   3     1068.51     1118.65     26.12 o 
  -2  -8   3     3524.53     3477.69     37.95 o 
  -1  -8   3      473.05      461.92     21.82 o 
   0  -8   3       70.54       74.22     15.85 o 
   1  -8   3     1279.39     1216.08     38.94 o 
   2  -8   3      449.70      418.63     28.39 o 
   3  -8   3       20.96       18.07     11.80 o 
   4  -8   3      477.33      484.05     25.76 o 
   5  -8   3      166.27      204.94     22.11 o 
   6  -8   3       24.15       16.43     17.45 o 
   7  -8   3       16.47        5.01     17.92 o 
   8  -8   3      813.26      830.42     49.95 o 
   9  -8   3      273.32      323.95     45.58 o 
  10  -8   3      538.97      414.32     77.16 o 
  11  -8   3      483.76      505.14     89.21 o 
 -10  -7   3      676.47      596.48     44.57 o 
  -9  -7   3       79.24       84.59     24.78 o 
  -8  -7   3       11.57       22.66     16.38 o 
  -7  -7   3       47.28       41.99     15.38 o 
  -6  -7   3      138.84      101.00     15.62 o 
  -5  -7   3      136.13      129.81     15.20 o 
  -4  -7   3      182.79      182.56     17.28 o 
  -3  -7   3      184.64      163.19     19.39 o 
  -2  -7   3       75.25       66.58     13.37 o 
  -1  -7   3       61.36       61.61     12.12 o 
   0  -7   3     1701.48     1640.39     34.11 o 
   1  -7   3      842.04      819.98     30.88 o 
   2  -7   3      627.43      656.15     30.69 o 
   3  -7   3     1185.23     1109.25     44.79 o 
   4  -7   3       35.83       29.82     20.50 o 
   5  -7   3      523.45      596.40     28.37 o 
   6  -7   3      888.32      944.86     39.00 o 
   7  -7   3      398.73      392.87     31.79 o 
   8  -7   3      387.35      380.91     43.15 o 
   9  -7   3      788.70      709.58     51.95 o 
  10  -7   3     1563.19     1510.99     98.66 o 
 -11  -6   3     1069.42     1101.51     85.20 o 
 -10  -6   3     1500.99     1620.68     53.49 o 
  -9  -6   3       56.28       37.45     18.91 o 
  -8  -6   3       25.19       10.26     18.14 o 
  -7  -6   3       29.98       34.29     16.54 o 
  -6  -6   3       25.57       18.62     12.36 o 
  -5  -6   3        5.81       -4.56     15.21 o 
  -4  -6   3      253.62      251.38     26.87 o 
  -3  -6   3     1280.94     1390.13     36.03 o 
  -2  -6   3       16.44        8.41     10.41 o 
  -1  -6   3     3940.48     4051.78     73.08 o 
   0  -6   3       25.16       11.65     20.90 o 
   1  -6   3      285.46      304.04     30.34 o 
   2  -6   3      271.11      244.52     24.95 o 
   3  -6   3     2803.32     3056.55    125.78 o 
   4  -6   3      315.95      399.34     44.41 o 
   5  -6   3       15.48       30.09     19.89 o 
   6  -6   3     1760.84     1776.91     49.44 o 
   7  -6   3      101.10      112.18     24.34 o 
   8  -6   3      211.79      185.22     34.81 o 
   9  -6   3        2.72      -11.25     25.72 o 
  10  -6   3     2744.79     2662.35    118.15 o 
  11  -6   3     1068.72      984.17     71.93 o 
  12  -6   3     1316.31     1337.81     73.54 o 
 -12  -5   3      564.05      546.13     82.38 o 
 -11  -5   3       66.41       65.09     24.17 o 
 -10  -5   3      143.96      113.00     29.25 o 
  -9  -5   3        0.15        4.60     17.49 o 
  -8  -5   3       17.48        6.55     16.90 o 
  -7  -5   3        6.60       10.79     15.45 o 
  -6  -5   3       20.27       16.77     20.24 o 
  -5  -5   3       46.78       14.38     19.11 o 
  -4  -5   3       90.29       45.35     16.29 o 
  -3  -5   3      405.20      341.96     32.39 o 
  -2  -5   3     1144.86     1404.52     68.32 o 
  -1  -5   3     3133.09     3143.78     98.46 o 
   0  -5   3       55.97       30.54     20.90 o 
   1  -5   3     4591.23     3718.85    107.70 o 
   2  -5   3      329.02      399.85     43.80 o 
   3  -5   3     1891.62     2425.25     92.43 o 
   4  -5   3      593.82      524.03     49.83 o 
   5  -5   3      843.58      821.81     61.08 o 
   7  -5   3       65.51       82.68     25.68 o 
   8  -5   3      190.75      162.11     26.12 o 
   9  -5   3        0.14       18.49     26.92 o 
  10  -5   3      812.73      773.59     75.95 o 
  11  -5   3      235.52      219.02     50.23 o 
  12  -5   3      971.17     1042.44     85.20 o 
 -12  -4   3      164.64      105.38     39.13 o 
 -11  -4   3      238.26      224.00     32.16 o 
 -10  -4   3      454.92      358.72     45.47 o 
  -9  -4   3     1420.17     1692.77     69.97 o 
  -8  -4   3       13.35       12.81     17.08 o 
  -7  -4   3       66.62       68.58     19.97 o 
  -6  -4   3      370.09      318.28     56.26 o 
  -5  -4   3     3272.13     3429.53    214.80 o 
  -4  -4   3      234.94      198.92     39.78 o 
  -3  -4   3     1299.70     1669.95     46.60 o 
  -2  -4   3     1346.26     1575.58     44.72 o 
  -1  -4   3      867.67     1152.14     58.27 o 
   0  -4   3      117.80      104.08     25.32 o 
   1  -4   3     1267.47     1006.67     57.06 o 
   2  -4   3      274.82      451.59     25.52 o 
   3  -4   3      209.71      182.04     32.95 o 
   4  -4   3      288.94      383.78     42.60 o 
   5  -4   3     1121.39     1204.02     44.85 o 
   6  -4   3        7.62       16.88     21.30 o 
   7  -4   3     1796.37     1617.04     62.85 o 
   8  -4   3       53.87       49.41     18.76 o 
   9  -4   3        7.75      -12.90     15.19 o 
  10  -4   3      328.44      300.59     57.47 o 
  11  -4   3        2.79      -22.10     26.92 o 
  12  -4   3       42.98       26.92     38.98 o 
  13  -4   3       14.06       24.92     43.00 o 
 -12  -3   3       39.04       27.02     33.89 o 
 -11  -3   3      961.51     1066.02     68.32 o 
 -10  -3   3       39.64       41.34     29.00 o 
  -9  -3   3     1386.19     1557.13     63.44 o 
  -8  -3   3      820.40      884.94     49.40 o 
  -7  -3   3      971.25      998.34     61.66 o 
  -6  -3   3      167.92      201.74     46.62 o 
  -5  -3   3      671.28      676.77     18.68 o 
  -4  -3   3      710.03      822.25     36.77 o 
  -3  -3   3     1612.12     1898.06     41.41 o 
  -2  -3   3     1038.84     1113.77     34.04 o 
  -1  -3   3     3607.50     4347.37     93.23 o 
   2  -3   3      238.12      143.06     18.89 o 
   3  -3   3     2655.64     2457.00     51.44 o 
   4  -3   3     2044.58     1901.12     76.56 o 
   5  -3   3       58.46       33.76     14.06 o 
   6  -3   3       82.20      131.41     32.15 o 
   7  -3   3      355.61      332.34     42.20 o 
   8  -3   3        5.37       11.79     18.34 o 
   9  -3   3     1014.12      889.48     52.98 o 
  10  -3   3     1470.35     1306.06     99.26 o 
  11  -3   3      758.96      695.63     75.95 o 
  12  -3   3      108.73      115.74     46.21 o 
  13  -3   3      283.27      231.88     57.06 o 
 -12  -2   3      362.14      439.84     40.90 o 
 -11  -2   3      613.85      421.83     52.04 o 
 -10  -2   3       33.19       19.90     24.62 o 
  -9  -2   3      886.53      936.31    133.42 o 
  -8  -2   3     1409.59     1465.38     74.68 o 
  -7  -2   3     7072.00     6607.42    160.07 o 
  -6  -2   3     2410.73     2116.87     71.53 o 
  -5  -2   3     2550.61     2364.17     71.13 o 
  -4  -2   3       62.28       79.97     19.69 o 
  -3  -2   3     2226.78     2337.00     29.38 o 
  -2  -2   3     2104.57     2360.90     30.32 o 
  -1  -2   3      248.30      289.79     15.18 o 
   0  -2   3     6271.10     6192.33     66.71 o 
   1  -2   3     1548.69     1388.44     32.15 o 
   2  -2   3      471.07      786.74     21.22 o 
   3  -2   3      507.51      541.13     17.79 o 
   4  -2   3     2086.01     2147.13     43.31 o 
   5  -2   3     1192.06     1294.81     59.07 o 
   6  -2   3        2.29       -4.02     16.48 o 
   7  -2   3     1683.32     1788.70     79.17 o 
   8  -2   3      126.88      116.57     24.52 o 
   9  -2   3       53.45       44.95     23.31 o 
  10  -2   3        9.65       -6.65     22.83 o 
  11  -2   3      147.66      155.85     35.68 o 
  12  -2   3       34.08       16.17     24.68 o 
  13  -2   3      691.52      629.74     58.64 o 
 -12  -1   3      206.78      213.60     36.30 o 
 -11  -1   3      726.61      685.88     56.82 o 
 -10  -1   3      105.36      118.57     33.78 o 
  -9  -1   3      986.07     1017.98    117.95 o 
  -8  -1   3     1467.35     1645.70     64.09 o 
  -7  -1   3     3708.37     3816.66     89.35 o 
  -6  -1   3     7971.31     7923.16    151.50 o 
  -5  -1   3    13000.90    14073.29    187.67 o 
  -4  -1   3      232.37      266.17     22.16 o 
  -3  -1   3     1118.41     1110.99     54.65 o 
  -2  -1   3      297.99      306.55     16.69 o 
  -1  -1   3    10874.04    12184.53    117.75 o 
   0  -1   3    14266.70    19144.81    138.24 o 
   1  -1   3     1169.92     2195.18     72.94 o 
   2  -1   3     6823.87     6978.22     61.65 o 
   3  -1   3     7666.26     8418.36    146.46 o 
   4  -1   3      998.45      999.46     36.77 o 
   5  -1   3      127.60      110.37     17.39 o 
   6  -1   3       81.63      110.11     26.12 o 
   7  -1   3      593.14      600.79     46.62 o 
   8  -1   3      400.77      442.45     45.01 o 
   9  -1   3       38.78       40.88     17.19 o 
  10  -1   3        1.80       -7.02     22.40 o 
  11  -1   3        1.72       -1.11     22.56 o 
  12  -1   3        9.51       14.03     24.15 o 
  13  -1   3       48.27       33.41     39.39 o 
  14  -1   3      187.22      160.34     55.46 o 
 -12   0   3      165.63      164.22     34.63 o 
 -11   0   3       17.34       11.91     22.42 o 
 -10   0   3       14.73       22.41     24.60 o 
  -9   0   3     2433.48     2438.26     95.58 o 
  -8   0   3      873.13      958.32     66.91 o 
  -7   0   3     2073.58     2383.99     71.25 o 
  -6   0   3      113.97      166.37     31.35 o 
  -5   0   3     3591.09     4032.77    151.90 o 
  -4   0   3      902.53      626.35     32.44 o 
  -3   0   3      130.88       85.60     21.30 o 
  -2   0   3     1075.30     1253.41     45.81 o 
  -1   0   3     1100.08     1124.52     48.42 o 
   0   0   3      658.11      265.63     22.10 o 
   1   0   3     6579.53     6516.24    337.97 o 
   2   0   3      161.78      118.58     11.80 o 
   3   0   3    10580.85    12953.65    160.07 o 
   4   0   3       49.18       92.87     14.96 o 
   5   0   3     1431.29     1292.62     75.75 o 
   6   0   3     1643.13     1624.69     46.48 o 
   7   0   3     2446.56     2604.88     83.19 o 
   8   0   3        8.54      -16.07     16.07 o 
   9   0   3      187.45      208.73     25.76 o 
  10   0   3     1241.84     1252.90     73.01 o 
  11   0   3       42.06       22.86     24.13 o 
  12   0   3        2.56       11.58     23.22 o 
  13   0   3        9.90        2.61     31.48 o 
  14   0   3       46.45       66.00     32.54 o 
 -12   1   3      238.79      179.53     35.62 o 
 -11   1   3       37.85       50.41     24.43 o 
 -10   1   3      239.01      288.57     38.20 o 
  -9   1   3      395.45      360.76     47.15 o 
  -8   1   3      823.21      786.92     42.10 o 
  -7   1   3     2062.87     2024.99     86.80 o 
  -6   1   3      176.04      181.24     35.36 o 
  -5   1   3      597.48      720.90     50.03 o 
  -4   1   3      635.76      949.91     39.37 o 
  -3   1   3     6550.34     6086.64    104.48 o 
  -2   1   3     3675.78     3548.86     71.93 o 
  -1   1   3      777.55      840.30     34.56 o 
   0   1   3     3181.38     4317.04     42.80 o 
   1   1   3     3589.70     3799.37     32.10 o 
   2   1   3    27277.96    32843.09    332.11 o 
   3   1   3     7971.64     9750.91    182.77 o 
   4   1   3      886.85      812.06     22.58 o 
   5   1   3      581.24      556.09     26.55 o 
   6   1   3      575.88      946.39     45.01 o 
   7   1   3     2755.00     2647.08     76.35 o 
   8   1   3      945.30      818.60     47.02 o 
   9   1   3     2892.71     2989.95    100.67 o 
  10   1   3      712.52      885.94    117.95 o 
  11   1   3      629.86      598.66     55.31 o 
  12   1   3       10.28        2.29     22.83 o 
  13   1   3        5.72        2.72     32.39 o 
  14   1   3        2.71       -6.83     41.79 o 
 -12   2   3       49.28       64.27     30.64 o 
 -11   2   3       28.83       33.59     24.68 o 
 -10   2   3       83.91       67.42     25.58 o 
  -9   2   3        4.00        3.98     19.48 o 
  -8   2   3       38.45       45.01     21.70 o 
  -7   2   3        1.81        8.02     17.02 o 
  -6   2   3        3.70      -11.65     18.49 o 
  -5   2   3      506.24      560.49     36.11 o 
  -4   2   3       52.37       48.93     16.40 o 
  -3   2   3      118.08      115.02     20.44 o 
  -2   2   3      278.51      266.03     26.92 o 
  -1   2   3      535.00      515.19     28.13 o 
   0   2   3    28827.48    28877.97    187.67 o 
   1   2   3     2934.04     3093.13    149.69 o 
   2   2   3     5677.58     5355.65     88.41 o 
   3   2   3     8411.34     7983.21    265.45 o 
   4   2   3       57.24       59.36      8.22 o 
   5   2   3     2220.27     2776.66    107.50 o 
   6   2   3     2917.94     3954.34     69.92 o 
   7   2   3     3350.04     3493.77    185.26 o 
   8   2   3     2261.21     2273.35    115.74 o 
   9   2   3     2029.36     2105.87     84.34 o 
  10   2   3       42.97       71.39     30.11 o 
  11   2   3      275.83      228.04     42.28 o 
  12   2   3       39.85       26.78     22.30 o 
  13   2   3       90.79       59.60     29.06 o 
  14   2   3        5.81        1.21     39.78 o 
 -12   3   3      121.42      131.58     45.18 o 
 -11   3   3      416.95      400.15     44.77 o 
 -10   3   3        0.24       11.54     22.48 o 
  -9   3   3      122.07       97.67     27.59 o 
  -8   3   3       91.42      105.56     20.68 o 
  -7   3   3        0.72       14.83     14.68 o 
  -6   3   3      562.60      408.70     45.81 o 
  -5   3   3      202.01      164.71     25.88 o 
  -4   3   3      617.27      608.43     35.56 o 
  -3   3   3    10845.25    11701.28    484.45 o 
  -1   3   3       67.48      196.11     22.91 o 
   0   3   3       64.05      320.98     26.52 o 
   1   3   3        0.13       11.77     10.22 o 
   2   3   3     3108.36     3743.53    161.55 o 
   7   3   3     2845.99     2703.34    111.72 o 
   8   3   3       53.67       41.83     22.20 o 
   9   3   3     2445.62     2644.16     75.36 o 
  10   3   3      180.97      200.28     30.13 o 
  11   3   3      112.47      126.43     27.97 o 
  12   3   3        0.75       -6.02     17.79 o 
  13   3   3       99.03       79.11     28.37 o 
  14   3   3       68.57       58.27     40.19 o 
 -12   4   3      128.30      136.91     40.22 o 
 -11   4   3        2.48       10.07     32.70 o 
 -10   4   3        1.27        9.69     20.82 o 
  -9   4   3      298.77      264.05     35.11 o 
  -8   4   3       48.39       59.99     23.90 o 
  -7   4   3      285.82      223.70     25.19 o 
  -6   4   3     1755.71     1661.71     85.20 o 
  -5   4   3     3033.70     2725.03     74.09 o 
  -4   4   3     5513.92     6101.91    153.11 o 
  -3   4   3    27273.70    32137.49    314.66 o 
  -2   4   3    22396.21    23727.56   1059.11 o 
  -1   4   3       74.69       94.03     13.79 o 
   0   4   3     1895.11     1660.69     32.18 o 
   1   4   3     1115.44     1468.81     31.50 o 
   2   4   3     6250.22     6456.75    119.76 o 
   3   4   3     5725.97     7213.87    135.03 o 
   4   4   3     1270.98     1299.63     67.92 o 
   5   4   3     1225.61     1558.03     76.76 o 
   6   4   3      658.49      763.88     43.82 o 
   7   4   3      747.64      763.75     47.70 o 
   8   4   3      608.08      718.63     35.14 o 
   9   4   3       17.61        8.82     15.14 o 
  10   4   3      464.17      441.19     39.15 o 
  11   4   3      794.74      822.70     47.04 o 
  12   4   3        8.94       10.88     19.86 o 
  13   4   3        5.37        4.32     23.16 o 
 -11   5   3      268.37      275.18     51.15 o 
 -10   5   3      833.55      799.44     57.73 o 
  -9   5   3      183.78      193.98     31.50 o 
  -8   5   3        2.55        5.75     18.32 o 
  -7   5   3       23.92       21.24     15.71 o 
  -6   5   3       24.58        3.03     16.13 o 
  -5   5   3     3714.28     3992.92    141.05 o 
  -4   5   3    12181.21    12791.74    227.86 o 
  -3   5   3     3689.64     4257.35    125.38 o 
  -2   5   3     1120.37     1350.26     47.49 o 
  -1   5   3      213.91      216.80     18.56 o 
   0   5   3     4303.89     4057.77    154.64 o 
   1   5   3     3100.64     3455.89     66.78 o 
   2   5   3     1799.44     1870.42     52.68 o 
   3   5   3      388.33      380.57     41.39 o 
   4   5   3      310.39      300.19     40.59 o 
   5   5   3      308.28      276.88     42.60 o 
   6   5   3      297.30      208.94     24.06 o 
   7   5   3      702.03      754.76     65.50 o 
   8   5   3      203.65      254.81     23.17 o 
   9   5   3        1.15       16.37     15.26 o 
  10   5   3      851.27      789.01     44.61 o 
  11   5   3       11.07       19.95     18.78 o 
  12   5   3      190.31      151.63     26.62 o 
  13   5   3       25.41       54.76     28.55 o 
 -11   6   3       25.50       13.82     28.29 o 
 -10   6   3      758.80      889.93     69.52 o 
  -9   6   3       87.00       95.72     29.40 o 
  -8   6   3      933.15      971.99     50.14 o 
  -7   6   3      437.21      418.77     34.45 o 
  -6   6   3      409.40      441.46     28.22 o 
  -5   6   3     1541.17     1421.65     56.76 o 
  -4   6   3     1621.98     1778.25     96.05 o 
  -3   6   3      518.55      404.29     35.99 o 
  -2   6   3     1525.85     1673.77     55.66 o 
  -1   6   3     1714.73     1701.51     53.42 o 
   0   6   3        8.55       -8.84     19.29 o 
   1   6   3      124.89       78.85     18.90 o 
   2   6   3     2419.08     2556.31     65.61 o 
   3   6   3      487.81      376.74     32.08 o 
   4   6   3      398.21      305.82     44.21 o 
   5   6   3      472.46      427.43     24.30 o 
   6   6   3      284.82      243.93     24.49 o 
   7   6   3      125.24      141.67     17.35 o 
   8   6   3        5.97       -1.80     10.79 o 
   9   6   3      823.61      742.48     36.41 o 
  10   6   3      524.32      553.18     38.36 o 
  11   6   3      447.53      404.61     34.02 o 
  12   6   3     1215.53     1088.80     58.11 o 
  13   6   3      704.56      807.00     64.67 o 
 -11   7   3       10.24      -13.37     44.13 o 
 -10   7   3      494.26      610.03     96.45 o 
  -9   7   3      383.69      424.72     39.36 o 
  -8   7   3     1471.68     1406.03     67.94 o 
  -7   7   3       84.84      110.58     19.13 o 
  -6   7   3        0.80       -5.61     13.20 o 
  -5   7   3      422.71      561.18     27.59 o 
  -4   7   3     2517.67     2664.31     61.34 o 
  -3   7   3      391.72      328.52     35.43 o 
  -2   7   3     1011.90     1015.57     48.13 o 
  -1   7   3      253.51      200.61     27.56 o 
   0   7   3        5.88       49.43     28.13 o 
   1   7   3     2022.87     2149.42     64.78 o 
   2   7   3       56.49       94.75     21.31 o 
   3   7   3     1560.71     1668.68     60.48 o 
   4   7   3      225.58      146.18     26.92 o 
   5   7   3      926.35      791.78     29.41 o 
   6   7   3        3.97       -3.45      9.97 o 
   7   7   3      464.91      581.11     22.96 o 
   8   7   3        0.99        2.00     12.07 o 
   9   7   3       80.89       71.10     15.92 o 
  10   7   3     1058.68     1009.87     45.99 o 
  11   7   3      245.67      190.69     23.33 o 
  12   7   3     2002.51     1964.28     49.73 o 
  13   7   3      763.92      981.35    119.35 o 
 -10   8   3      313.06      313.45     41.21 o 
  -9   8   3       52.69       46.54     33.59 o 
  -8   8   3      557.08      576.09     44.63 o 
  -7   8   3     1511.68     1579.11     79.51 o 
  -6   8   3     3585.39     3462.12     82.31 o 
  -5   8   3      732.94      775.78     35.85 o 
  -4   8   3      341.52      402.84     29.21 o 
  -3   8   3       24.71       23.47     17.27 o 
  -2   8   3      702.92      762.28     47.02 o 
  -1   8   3       49.04       40.19     28.53 o 
   0   8   3        0.04       -2.81     25.32 o 
   1   8   3     1769.42     1448.72     82.38 o 
   2   8   3      438.53      464.91     37.78 o 
   3   8   3     1465.31     1607.74     63.19 o 
   4   8   3     1368.99     1420.19     66.91 o 
   5   8   3        7.86       17.37     10.49 o 
   6   8   3     1536.54     1572.96     29.69 o 
   7   8   3      137.12      165.59     15.15 o 
   8   8   3      424.26      372.44     23.05 o 
   9   8   3      289.52      368.11     25.50 o 
  10   8   3      556.94      581.43     26.64 o 
  11   8   3      141.39      109.93     24.89 o 
  12   8   3      529.72      486.32     62.11 o 
 -10   9   3      208.09      228.34     70.73 o 
  -9   9   3       35.94       52.42     33.01 o 
  -8   9   3       22.20       31.59     20.59 o 
  -7   9   3        6.51       -7.03     17.93 o 
  -6   9   3      102.23      114.09     22.60 o 
  -5   9   3       83.22      100.79     17.49 o 
  -4   9   3      112.14       99.47     17.26 o 
  -3   9   3     1526.91     1588.48     34.58 o 
  -2   9   3      153.53      157.86     14.27 o 
  -1   9   3       78.00       87.46     19.48 o 
   0   9   3     2502.36     2590.87     75.17 o 
   1   9   3      357.12      392.43     30.79 o 
   2   9   3     2967.59     3191.61     78.03 o 
   3   9   3     2341.09     2411.16     52.86 o 
   4   9   3     1890.32     1904.80     30.90 o 
   5   9   3     1974.96     1932.85     32.14 o 
   6   9   3      354.19      387.73     21.22 o 
   7   9   3      595.00      564.36     27.33 o 
   8   9   3      154.75      152.69     18.00 o 
   9   9   3        7.66       15.84     15.57 o 
  10   9   3      224.50      239.30     27.83 o 
  11   9   3       96.60      109.14     33.06 o 
  12   9   3        8.71      -29.31     41.42 o 
  -9  10   3        6.82        2.07     25.15 o 
  -8  10   3      327.67      285.80     31.17 o 
  -7  10   3      425.25      476.25     31.50 o 
  -6  10   3      604.29      569.97     35.80 o 
  -5  10   3      982.89      987.79     33.67 o 
  -4  10   3        2.43        8.25     12.32 o 
  -3  10   3       48.20       51.44     12.87 o 
  -2  10   3      186.08      207.18     15.94 o 
  -1  10   3      203.79      196.68     15.94 o 
   0  10   3     2650.74     2475.23     49.53 o 
   1  10   3      981.46     1021.00     31.67 o 
   2  10   3     2221.42     2380.40     44.49 o 
   3  10   3      185.99      201.94     21.75 o 
   4  10   3     2089.22     2033.72     32.57 o 
   5  10   3      403.14      380.15     19.14 o 
   6  10   3       24.39       19.73     12.30 o 
   7  10   3       58.53       75.34     15.18 o 
   8  10   3      560.71      526.83     26.58 o 
   9  10   3      144.72      187.49     23.84 o 
  10  10   3        9.16       34.07     25.57 o 
  11  10   3       55.78       86.52     31.56 o 
  -9  11   3      105.94      116.29     36.78 o 
  -8  11   3        1.33       -2.66     23.76 o 
  -7  11   3      151.55      145.99     24.40 o 
  -6  11   3        2.31       -6.44     15.03 o 
  -5  11   3     1373.76     1340.60     36.70 o 
  -4  11   3      264.75      254.11     21.39 o 
  -3  11   3       58.49       51.71     11.52 o 
  -2  11   3       19.20       15.49     12.98 o 
  -1  11   3      229.82      240.12     19.35 o 
   0  11   3      748.60      756.10     34.24 o 
   1  11   3       52.56       31.19     13.94 o 
   2  11   3     1971.86     1968.45     49.98 o 
   3  11   3      360.58      377.96     29.10 o 
   4  11   3        3.20        7.10     12.88 o 
   5  11   3     1073.47     1085.95     32.48 o 
   6  11   3      375.23      354.58     21.38 o 
   7  11   3      350.33      362.09     23.70 o 
   8  11   3       47.79       50.53     16.44 o 
   9  11   3      199.98      217.18     28.53 o 
  10  11   3       94.03       93.42     33.01 o 
  11  11   3       15.24       22.68     42.49 o 
  -8  12   3      376.50      444.57     57.23 o 
  -7  12   3      455.24      495.59     43.77 o 
  -6  12   3      372.51      365.88     29.12 o 
  -5  12   3      818.53      827.32     35.05 o 
  -4  12   3     1042.41     1110.75     37.38 o 
  -3  12   3      998.71     1088.55     33.12 o 
  -2  12   3      207.30      192.96     18.64 o 
  -1  12   3      166.53      199.45     28.48 o 
   0  12   3        5.69        7.41     16.03 o 
   1  12   3       37.74       24.63     17.49 o 
   2  12   3      644.38      653.49     34.12 o 
   3  12   3      137.26      153.10     22.07 o 
   4  12   3       10.94        5.86     12.84 o 
   5  12   3        0.73        0.34     12.79 o 
   6  12   3      542.07      529.75     27.85 o 
   7  12   3      321.86      293.78     25.55 o 
   8  12   3       12.69      -17.39     18.12 o 
   9  12   3      166.40      136.95     43.02 o 
  10  12   3       19.25        0.40     39.21 o 
  -7  13   3      321.65      266.48     44.21 o 
  -6  13   3      517.14      569.96     42.61 o 
  -5  13   3     1082.41     1067.22     40.30 o 
  -4  13   3     1764.29     1615.36     41.58 o 
  -3  13   3     1190.92     1232.77     33.09 o 
  -2  13   3      245.97      251.52     23.76 o 
  -1  13   3       12.52       11.89     20.32 o 
   0  13   3      524.83      561.65     35.77 o 
   1  13   3      117.58      100.29     23.76 o 
   2  13   3      402.12      378.42     35.37 o 
   3  13   3      388.98      454.24     51.36 o 
   4  13   3      117.88      105.62     28.89 o 
   5  13   3       69.15       76.69     19.33 o 
   6  13   3       54.03       66.37     16.09 o 
   7  13   3      960.99     1075.30     38.31 o 
   8  13   3      172.86      205.93     37.24 o 
   9  13   3      710.28      667.66     58.78 o 
  -5  14   3      526.50      479.52     62.40 o 
  -4  14   3      402.31      481.22     57.17 o 
  -3  14   3        0.21      -13.14     22.55 o 
  -2  14   3        3.64       16.61     16.53 o 
  -1  14   3      686.90      674.78     49.43 o 
   0  14   3       73.74       58.29     22.28 o 
   1  14   3      228.27      255.59     30.76 o 
   2  14   3        1.89       28.38     22.30 o 
   3  14   3      128.38      115.29     33.69 o 
   4  14   3      154.42      116.54     49.43 o 
   5  14   3      260.26      252.56     33.44 o 
   6  14   3       48.61       22.61     26.71 o 
   7  14   3      600.53      623.29     96.45 o 
   8  14   3      317.60      209.37     79.17 o 
  -4  15   3       16.90       74.34     55.06 o 
  -3  15   3       21.81      -10.29     61.49 o 
  -2  15   3       17.44        1.77     28.53 o 
  -1  15   3       18.77       30.18     34.87 o 
   0  15   3       11.40      -11.10     29.61 o 
   1  15   3      196.71      147.89     62.69 o 
   2  15   3        1.32      -37.78     40.99 o 
   3  15   3       58.72      126.99     57.87 o 
   4  15   3        0.51      -16.48     55.46 o 
   5  15   3      281.17      277.69     69.52 o 
  -4 -14   4      269.23      202.14     66.71 o 
  -3 -14   4      385.98      378.56     81.58 o 
  -2 -14   4      725.24      807.75     91.63 o 
  -1 -14   4       30.49        7.75     31.97 o 
   0 -14   4       73.67       69.20     34.38 o 
   1 -14   4       82.84       48.22     53.05 o 
   2 -14   4      158.40       99.66     57.06 o 
   3 -14   4      215.55      237.10     64.70 o 
   4 -14   4      171.88      174.41     62.29 o 
  -6 -13   4      225.69      212.59     45.41 o 
  -5 -13   4      516.86      557.62     54.06 o 
  -4 -13   4       78.91       58.32     35.37 o 
  -3 -13   4       10.46        4.44     22.76 o 
  -2 -13   4      131.27      126.20     23.00 o 
  -1 -13   4       96.33       98.39     19.24 o 
   0 -13   4      187.87      170.00     21.83 o 
   1 -13   4      239.66      281.76     26.21 o 
   2 -13   4       48.48       52.72     18.09 o 
   3 -13   4       12.14        6.82     18.06 o 
   4 -13   4       71.36       49.87     21.69 o 
   5 -13   4        0.55      -13.16     30.67 o 
   6 -13   4      204.17      192.73     40.67 o 
  -7 -12   4        9.60      -16.07     49.43 o 
  -6 -12   4      229.09      224.63     40.71 o 
  -5 -12   4      201.87      204.44     27.63 o 
  -4 -12   4       26.00        3.82     14.98 o 
  -3 -12   4        2.81        1.08     13.05 o 
  -2 -12   4        8.89       16.94     16.93 o 
  -1 -12   4       30.98       34.89     16.05 o 
   0 -12   4        1.32       -6.31     13.15 o 
   1 -12   4      137.63      143.99     19.06 o 
   2 -12   4      122.53      105.94     15.51 o 
   3 -12   4      207.39      196.69     21.71 o 
   4 -12   4      173.86      182.70     21.94 o 
   5 -12   4      354.70      343.83     27.74 o 
   6 -12   4     1032.74     1050.79     54.33 o 
   7 -12   4      465.98      485.48     40.63 o 
  -8 -11   4       34.48       44.32     33.49 o 
  -7 -11   4      118.45       97.07     37.07 o 
  -6 -11   4        4.00        2.15     21.96 o 
  -5 -11   4      108.98      115.84     23.01 o 
  -4 -11   4        0.06       -5.20     13.25 o 
  -3 -11   4       98.41       71.86     16.51 o 
  -2 -11   4        4.61       14.13     12.73 o 
  -1 -11   4      198.96      214.61     18.64 o 
   0 -11   4       40.46       23.93     11.99 o 
   1 -11   4        1.15        7.77     12.32 o 
   2 -11   4       45.41       62.64     16.20 o 
   3 -11   4        2.42        4.49     14.36 o 
   4 -11   4        6.38       16.67     15.09 o 
   5 -11   4        0.77       -5.70     15.28 o 
   6 -11   4      467.56      557.30     38.69 o 
   7 -11   4      408.56      440.07     48.30 o 
   8 -11   4      547.69      530.96     54.39 o 
   9 -11   4      136.77      114.53     54.65 o 
  -9 -10   4       13.61       38.98     59.88 o 
  -8 -10   4       33.43       31.32     38.20 o 
  -7 -10   4      133.09      105.53     25.58 o 
  -6 -10   4      119.20       93.15     19.03 o 
  -5 -10   4       21.76       33.40     16.24 o 
  -4 -10   4      242.58      291.23     23.79 o 
  -3 -10   4      215.44      191.16     19.87 o 
  -2 -10   4      190.64      199.07     19.78 o 
  -1 -10   4      485.58      485.03     22.36 o 
   0 -10   4      383.89      326.96     20.84 o 
   1 -10   4     2230.72     2208.23     41.84 o 
   2 -10   4       37.30       37.51     13.23 o 
   3 -10   4       61.00       97.94     17.44 o 
   4 -10   4        5.15        5.01     15.37 o 
   5 -10   4        8.01        0.58     16.03 o 
   6 -10   4        0.46        3.69     19.67 o 
   7 -10   4       83.36      111.52     25.71 o 
   8 -10   4      562.22      567.55     52.53 o 
   9 -10   4       45.01       32.33     37.59 o 
  10 -10   4       62.29       28.53     50.23 o 
  -9  -9   4      186.82      247.15     61.89 o 
  -8  -9   4        7.02      -20.55     20.55 o 
  -7  -9   4       27.02       18.08     15.84 o 
  -6  -9   4        0.27        5.24     13.19 o 
  -5  -9   4       70.21       54.36     14.48 o 
  -4  -9   4     1250.79     1136.66     30.52 o 
  -3  -9   4      199.49      233.62     18.43 o 
  -2  -9   4      635.46      621.83     20.52 o 
  -1  -9   4      466.03      435.35     19.74 o 
   0  -9   4      523.02      586.80     22.35 o 
   1  -9   4     3168.79     3103.04     45.08 o 
   2  -9   4     4482.55     4620.29     76.99 o 
   3  -9   4      572.47      609.82     28.70 o 
   4  -9   4       20.89       31.48     14.79 o 
   5  -9   4       26.09        9.75     15.24 o 
   6  -9   4      118.59       82.16     23.94 o 
   7  -9   4       89.66       85.08     25.19 o 
   8  -9   4      431.97      399.72     39.19 o 
   9  -9   4        1.16       -6.83     41.79 o 
  10  -9   4       50.73       28.13     53.05 o 
 -10  -8   4      127.84      143.06     65.50 o 
  -9  -8   4      793.46      777.43     51.76 o 
  -8  -8   4      386.98      407.99     36.34 o 
  -7  -8   4      710.19      704.83     37.19 o 
  -6  -8   4        1.33       -2.70     13.06 o 
  -5  -8   4      197.49      155.57     18.45 o 
  -4  -8   4       64.94       62.79     13.27 o 
  -3  -8   4        1.28        5.47     10.43 o 
  -2  -8   4     2951.09     2918.25     37.92 o 
  -1  -8   4     1198.46     1314.65     27.31 o 
   0  -8   4     2446.88     2382.05     33.83 o 
   1  -8   4     1509.08     1493.30     31.58 o 
   2  -8   4     1096.36     1098.57     30.20 o 
   3  -8   4       13.82       20.98     12.58 o 
   4  -8   4      864.31      804.17     32.04 o 
   5  -8   4      279.55      320.60     26.22 o 
   6  -8   4        1.00       15.28     20.37 o 
   7  -8   4       84.64       86.02     25.24 o 
   8  -8   4      993.37      924.17     51.55 o 
   9  -8   4       16.75      -20.09     35.36 o 
  10  -8   4      295.69      373.73     75.95 o 
  11  -8   4      123.61      139.45     64.30 o 
 -10  -7   4      945.15     1020.21     62.49 o 
  -9  -7   4     1304.57     1283.38     55.32 o 
  -8  -7   4      263.42      224.33     25.88 o 
  -7  -7   4      664.19      684.31     35.89 o 
  -6  -7   4       54.47       53.71     14.56 o 
  -5  -7   4       78.00       99.14     16.54 o 
  -4  -7   4      293.79      300.08     20.70 o 
  -3  -7   4      253.21      294.20     18.98 o 
  -2  -7   4     1196.92     1238.23     36.44 o 
  -1  -7   4      227.26      286.62     22.08 o 
   0  -7   4     4510.16     4534.78    101.72 o 
   1  -7   4     1914.81     1847.45     39.65 o 
   2  -7   4      478.64      449.41     29.88 o 
   3  -7   4      268.42      189.86     27.81 o 
   4  -7   4       90.68      122.04     21.47 o 
   5  -7   4       79.47       83.23     14.00 o 
   6  -7   4      986.51     1029.41     41.01 o 
   7  -7   4       33.34       35.83     17.34 o 
   8  -7   4       89.28       83.49     23.12 o 
   9  -7   4       14.33       14.90     18.72 o 
  10  -7   4      578.50      535.69     55.06 o 
 -11  -6   4     1058.71     1012.30     83.99 o 
 -10  -6   4     1399.27     1320.24     64.54 o 
  -9  -6   4     2234.92     2150.76     64.48 o 
  -8  -6   4      370.16      380.79     35.72 o 
  -7  -6   4      623.07      580.57     35.71 o 
  -6  -6   4       58.10       58.43     19.82 o 
  -5  -6   4       88.55       94.82     16.41 o 
  -4  -6   4      102.06       66.19     23.83 o 
  -3  -6   4       66.50      113.39     16.41 o 
  -2  -6   4     1061.72      879.75     30.68 o 
  -1  -6   4      880.89      811.19     28.73 o 
   0  -6   4      373.71      411.16     22.68 o 
   1  -6   4      278.27      245.29     21.23 o 
   2  -6   4      277.07      225.28     25.87 o 
   3  -6   4      704.16      719.96     38.62 o 
   4  -6   4      213.08      179.93     27.28 o 
   5  -6   4       14.98       46.21     30.54 o 
   6  -6   4      201.23      241.36     27.51 o 
   7  -6   4      540.23      567.02     41.21 o 
   8  -6   4      278.99      258.85     39.68 o 
   9  -6   4      169.57      229.30     38.56 o 
  10  -6   4        2.44        6.43     27.73 o 
  11  -6   4      286.22      260.81     47.42 o 
  12  -6   4      164.50      139.05     36.97 o 
 -11  -5   4      446.93      416.55     47.82 o 
 -10  -5   4      659.08      740.07     50.83 o 
  -9  -5   4     2007.42     1991.06     66.19 o 
  -8  -5   4      655.28      730.64     45.03 o 
  -7  -5   4      601.48      757.54     44.50 o 
  -6  -5   4       51.31       41.75     22.31 o 
  -5  -5   4     1629.23     1508.29     45.94 o 
  -4  -5   4      877.75      894.90     50.37 o 
  -3  -5   4       68.15       77.96     14.43 o 
  -2  -5   4     1361.40     1616.39     45.48 o 
  -1  -5   4      132.77      101.67     29.74 o 
   0  -5   4       41.80       -0.80     20.50 o 
   1  -5   4     1856.64     1739.67     80.77 o 
   2  -5   4     4180.28     4612.60    127.39 o 
   3  -5   4      235.01      280.50     43.80 o 
   4  -5   4      331.67      440.49     33.19 o 
   5  -5   4     5090.10     5107.69    143.06 o 
   7  -5   4      611.90      652.96     50.41 o 
   8  -5   4       60.07       44.08     19.83 o 
   9  -5   4      611.83      594.85     52.74 o 
  10  -5   4       53.36       33.46     26.84 o 
  11  -5   4       11.33       -4.42     24.92 o 
  12  -5   4      336.54      363.69     67.92 o 
 -12  -4   4      360.40      366.10     89.21 o 
 -11  -4   4      436.53      456.37     43.25 o 
 -10  -4   4      755.78      740.54     54.41 o 
  -9  -4   4      139.05       87.33     24.25 o 
  -8  -4   4        0.83       13.75     18.14 o 
  -7  -4   4     1340.35     1417.95     72.70 o 
  -6  -4   4        5.66       11.69     19.38 o 
  -5  -4   4       29.31       25.36     21.57 o 
  -4  -4   4        6.92       16.49     18.98 o 
  -3  -4   4       95.17       44.21     21.30 o 
  -2  -4   4     4870.25     5255.58    119.35 o 
  -1  -4   4      260.30      274.88     38.58 o 
   0  -4   4       14.54       34.56     20.50 o 
   1  -4   4     1492.18     1787.09     75.95 o 
   2  -4   4      551.20      806.51     31.35 o 
   3  -4   4      785.50      786.85     56.26 o 
   4  -4   4      562.14      773.19     57.06 o 
   5  -4   4     9255.18     9838.60    332.34 o 
   6  -4   4     5384.04     5057.06    134.62 o 
   7  -4   4     6630.94     6438.00    100.94 o 
   8  -4   4       43.54       49.53     19.75 o 
   9  -4   4        3.03      -15.09     22.91 o 
  10  -4   4       27.87        4.22     22.97 o 
  11  -4   4      236.85      217.41     52.24 o 
  12  -4   4      414.75      340.78     65.91 o 
  13  -4   4      848.84      950.81     83.19 o 
 -12  -3   4      102.90      117.86     38.16 o 
 -11  -3   4       23.48       28.76     29.54 o 
 -10  -3   4      131.94      135.52     33.59 o 
  -9  -3   4        1.88       25.77     20.04 o 
  -8  -3   4       63.51       80.06     23.68 o 
  -7  -3   4      229.70      242.89     39.99 o 
  -6  -3   4       16.93       31.96     17.93 o 
  -5  -3   4      110.69      146.94     15.49 o 
  -4  -3   4     1266.78     1371.52     25.86 o 
  -3  -3   4     4760.63     5882.58     82.62 o 
  -2  -3   4     8937.05     9879.91    167.48 o 
   2  -3   4       92.52      151.90     21.70 o 
   3  -3   4     2767.47     2557.06     61.89 o 
   4  -3   4     4997.99     5026.12    107.30 o 
   5  -3   4     5820.09     6049.87    261.81 o 
   6  -3   4     3967.79     3451.61    106.09 o 
   7  -3   4     3374.18     3574.58    116.14 o 
   8  -3   4      825.64      726.26     48.25 o 
   9  -3   4      680.75      649.24     99.06 o 
  10  -3   4        1.45       18.89     31.35 o 
  11  -3   4        1.19        8.96     24.37 o 
  12  -3   4        5.58       35.77     39.38 o 
  13  -3   4        8.95      -19.69     43.00 o 
 -12  -2   4       42.79       59.56     32.01 o 
 -11  -2   4       87.29       46.38     31.32 o 
 -10  -2   4        2.60      -17.80     20.21 o 
  -9  -2   4       60.54       76.38     31.55 o 
  -8  -2   4     1582.43     1618.86     64.74 o 
  -7  -2   4     2557.57     2573.24    134.86 o 
  -6  -2   4     1265.54     1037.09     44.92 o 
  -5  -2   4     4246.71     4464.65     82.44 o 
  -4  -2   4     2560.56     3013.18     77.96 o 
  -3  -2   4     4873.81     5041.39     92.03 o 
  -2  -2   4     2096.19     1931.01     38.65 o 
  -1  -2   4      180.72      283.72     25.32 o 
   0  -2   4      476.70      482.64     28.13 o 
   1  -2   4     6561.69     6387.63     80.37 o 
   2  -2   4     2913.77     3453.44    153.11 o 
   3  -2   4      124.45      109.05     22.71 o 
   4  -2   4      624.77      782.41     23.77 o 
   5  -2   4     1724.40     1819.87     45.49 o 
   6  -2   4        0.24       13.66     17.68 o 
   7  -2   4     1800.39     1713.55     77.56 o 
   8  -2   4       78.10      103.02     24.15 o 
   9  -2   4     1782.94     1741.38     68.25 o 
  10  -2   4        2.31       -6.68     22.24 o 
  11  -2   4        0.39      -19.98     19.98 o 
  12  -2   4      187.80      185.10     35.80 o 
  13  -2   4       18.67       58.07     34.37 o 
 -12  -1   4      348.28      326.04     46.88 o 
 -11  -1   4      247.47      289.82     39.99 o 
 -10  -1   4        2.54        2.25     22.31 o 
  -9  -1   4     1011.72     1079.02     85.60 o 
  -8  -1   4       37.79       43.53     21.10 o 
  -7  -1   4      660.55      596.89     37.25 o 
  -6  -1   4     9752.94     9513.33    170.79 o 
  -5  -1   4    15493.91    15483.03    206.16 o 
  -4  -1   4     1129.60     1012.93     54.65 o 
  -3  -1   4      154.55      233.08     30.54 o 
  -2  -1   4       52.28       32.55     16.48 o 
  -1  -1   4     1133.39     1147.32     43.80 o 
   0  -1   4       19.35       44.21     15.67 o 
   1  -1   4     9698.21    10207.91    276.28 o 
   2  -1   4       28.43       15.77     13.46 o 
   3  -1   4     5989.31     5578.35     84.47 o 
   4  -1   4     1108.05     1044.44     27.37 o 
   5  -1   4       16.14       30.14     13.46 o 
   6  -1   4        2.22       -3.11     11.67 o 
   7  -1   4      158.62      115.34     28.53 o 
   8  -1   4      341.24      301.00     39.78 o 
   9  -1   4      974.51     1028.96     45.52 o 
  10  -1   4      109.27       79.33     29.26 o 
  11  -1   4      301.37      242.08     40.76 o 
  12  -1   4      594.22      641.52     57.67 o 
  13  -1   4       32.88       71.00     37.91 o 
  14  -1   4        0.11       49.03     45.41 o 
 -12   0   4      576.85      568.75     62.26 o 
 -11   0   4        4.89       13.45     26.65 o 
 -10   0   4      196.45      290.12     43.87 o 
  -9   0   4      582.99      629.48     55.97 o 
  -8   0   4      409.10      455.97     54.05 o 
  -7   0   4     6035.67     6418.16    188.59 o 
  -6   0   4     1597.57     1978.11     58.94 o 
  -5   0   4    10680.20    10642.09    589.94 o 
  -4   0   4      411.89      475.28     31.63 o 
  -3   0   4     2710.76     2594.03     74.75 o 
  -2   0   4     2073.11     2336.65     47.00 o 
  -1   0   4    17771.33    19897.11    175.61 o 
   0   0   4     5645.56     6329.36     92.43 o 
   1   0   4      206.97       76.93     15.27 o 
   2   0   4      499.50     1306.93     31.08 o 
   3   0   4     2209.75     2145.50     34.37 o 
   4   0   4     2521.31     2886.98    116.98 o 
   5   0   4      111.21       85.46     15.44 o 
   6   0   4       96.92       57.57     15.05 o 
   7   0   4       80.27       49.65     15.72 o 
   8   0   4       34.87       48.22     21.70 o 
   9   0   4      676.48      673.29     48.73 o 
  10   0   4     2785.82     2968.51    140.25 o 
  11   0   4      184.99      181.12     36.34 o 
  12   0   4      381.37      293.43     42.90 o 
  13   0   4      105.46      122.45     38.36 o 
  14   0   4      455.34      466.95     73.74 o 
 -12   1   4      406.39      322.83     46.62 o 
 -11   1   4      306.90      325.77     42.72 o 
 -10   1   4      928.87      920.94     54.72 o 
  -9   1   4        1.73       10.22     24.19 o 
  -8   1   4      111.64      141.02     34.13 o 
  -7   1   4     2770.03     2879.01     82.59 o 
  -6   1   4     1126.18     1121.20     65.91 o 
  -5   1   4     1013.75      983.41     44.87 o 
  -4   1   4       45.00       63.70     18.49 o 
  -3   1   4     4890.85     4630.81    125.38 o 
  -2   1   4     1478.10     1552.00     55.46 o 
  -1   1   4    10426.53    12389.88    132.21 o 
   0   1   4     1025.27      816.59     23.31 o 
   1   1   4       63.12       35.38      7.72 o 
   2   1   4     1997.16     2335.90     39.93 o 
   3   1   4     1781.65     1910.37     53.36 o 
   4   1   4      132.39       57.52      9.07 o 
   5   1   4     2717.59     2970.87     90.22 o 
   6   1   4      121.48       32.95     16.48 o 
   7   1   4      186.63      300.19     31.35 o 
   8   1   4     1421.57     1421.39     58.67 o 
   9   1   4     1612.48     1740.77     79.53 o 
  10   1   4     6142.42     6260.82    355.45 o 
  11   1   4     2173.96     2055.27    166.57 o 
  12   1   4     1461.60     1453.52     79.77 o 
  13   1   4      177.50      145.76     39.78 o 
  14   1   4      246.26      248.51     46.95 o 
 -12   2   4     1463.83     1383.27     61.99 o 
 -11   2   4        0.80        5.51     26.33 o 
 -10   2   4        8.26       25.24     22.50 o 
  -9   2   4       57.15       86.88     26.54 o 
  -8   2   4      150.80      220.84     33.93 o 
  -7   2   4       25.16       42.50     20.76 o 
  -6   2   4      132.99      141.86     33.35 o 
  -5   2   4      386.83      289.47     30.32 o 
  -4   2   4      390.48      491.73     33.67 o 
  -3   2   4       28.11       70.07     17.38 o 
  -2   2   4      541.94      443.66     34.56 o 
  -1   2   4      519.58      703.66     37.78 o 
   0   2   4      667.65      853.17     20.60 o 
   1   2   4    12389.58    15049.03    297.58 o 
   2   2   4    13883.24    14160.90    153.51 o 
   3   2   4     5199.84     5717.49     36.36 o 
   4   2   4      599.56      800.80     24.71 o 
   5   2   4     3191.83     3358.83    111.32 o 
   6   2   4     1340.98     1698.28     46.62 o 
   7   2   4     1774.96     1861.46     70.33 o 
   8   2   4     3196.89     3375.26    137.44 o 
   9   2   4     4244.33     4460.90    116.59 o 
  10   2   4     4463.56     4734.30    126.75 o 
  11   2   4     1224.48     1310.04     74.30 o 
  12   2   4      875.10      818.95     50.86 o 
  13   2   4      477.16      537.55     47.02 o 
  14   2   4      310.95      329.93     77.16 o 
 -12   3   4      200.21      214.24     47.87 o 
 -11   3   4      471.98      424.94     48.51 o 
 -10   3   4      749.59      726.88     49.18 o 
  -9   3   4      343.84      341.41     41.18 o 
  -8   3   4       11.01        4.54     14.84 o 
  -7   3   4       34.36       24.86     15.73 o 
  -6   3   4      222.33      188.88     38.98 o 
  -5   3   4     1158.78     1152.92     50.78 o 
  -4   3   4        0.07       -6.04     16.68 o 
  -3   3   4       20.81       30.13     14.93 o 
  -2   3   4     3944.75     3691.93     81.18 o 
  -1   3   4     1788.92     2158.81     62.69 o 
   0   3   4      826.37      587.06     27.33 o 
   1   3   4      732.60      501.17     25.27 o 
   2   3   4      358.04      342.81     24.42 o 
   3   3   4      575.06      498.71     40.59 o 
   7   3   4      958.57      966.08     74.75 o 
   8   3   4      256.61      216.32     35.77 o 
   9   3   4     3207.06     3283.57     81.99 o 
  10   3   4     2631.81     2862.70     80.95 o 
  11   3   4      566.42      596.88     44.78 o 
  12   3   4      102.71       78.64     24.50 o 
  13   3   4      186.05      222.41     33.71 o 
  14   3   4      236.51      214.19     49.43 o 
 -11   4   4       18.36       43.50     39.96 o 
 -10   4   4       95.83       71.10     25.14 o 
  -9   4   4      114.90       95.84     26.28 o 
  -8   4   4      591.77      630.45     45.29 o 
  -7   4   4      131.18      125.38     21.29 o 
  -6   4   4      293.33      274.03     25.72 o 
  -5   4   4        3.39       12.47     18.05 o 
  -4   4   4      111.68      175.21     41.39 o 
  -3   4   4      733.02      943.18     67.92 o 
  -2   4   4     9434.15     9653.18    132.62 o 
  -1   4   4     5888.00     6412.15    103.28 o 
   0   4   4     1374.83     1141.83     56.06 o 
   1   4   4        2.17       12.67     12.30 o 
   2   4   4     1380.72     1238.12     78.16 o 
   3   4   4      960.48     1314.50     63.90 o 
   4   4   4     3375.60     3547.66    106.49 o 
   5   4   4       96.78        9.64     24.92 o 
   6   4   4      156.30      230.67     44.61 o 
   7   4   4        5.32        4.02     25.32 o 
   8   4   4      169.11      147.83     18.69 o 
   9   4   4       47.86       49.55     17.78 o 
  10   4   4      970.34     1087.33     52.23 o 
  11   4   4      243.34      274.05     34.52 o 
  12   4   4      139.39      108.88     25.04 o 
  13   4   4       27.97       37.91     25.86 o 
 -11   5   4      313.58      345.08     49.89 o 
 -10   5   4        1.60        8.31     23.33 o 
  -9   5   4      252.82      264.02     35.11 o 
  -8   5   4       61.57       56.03     22.20 o 
  -7   5   4      120.96      138.54     22.13 o 
  -6   5   4        0.55       -6.17     16.47 o 
  -5   5   4        0.28        7.64     26.92 o 
  -4   5   4      828.35      892.14     69.52 o 
  -3   5   4      227.30      240.31     48.63 o 
  -2   5   4     1149.25     1335.80     71.93 o 
  -1   5   4      166.28      209.37     24.51 o 
   0   5   4     2847.25     2939.30    227.86 o 
   1   5   4      431.22      295.90     24.43 o 
   2   5   4     4710.73     4543.28    211.38 o 
   3   5   4      837.06      980.15     59.48 o 
   4   5   4      811.86      679.55     55.86 o 
   5   5   4     1437.25     1107.09     45.77 o 
   6   5   4      913.15      862.03     53.24 o 
   7   5   4      809.56      952.37     71.73 o 
   8   5   4      178.11      212.43     20.72 o 
   9   5   4        1.35       -6.05     14.61 o 
  10   5   4       74.24       55.39     20.03 o 
  11   5   4      152.07      177.07     28.19 o 
  12   5   4      229.39      282.27     32.56 o 
  13   5   4        0.04       -9.66     20.07 o 
 -11   6   4        3.60      -30.94     77.56 o 
 -10   6   4      745.06      762.50     55.51 o 
  -9   6   4     1343.18     1351.92     56.27 o 
  -8   6   4        9.84       21.63     20.11 o 
  -7   6   4      352.08      311.08     34.52 o 
  -6   6   4        4.22       17.29     14.63 o 
  -5   6   4     1144.98     1190.88     33.88 o 
  -4   6   4      667.44      721.35     69.92 o 
  -3   6   4      119.65      178.03     42.20 o 
  -2   6   4     4358.30     5177.62    139.05 o 
   0   6   4     2331.72     2321.33    100.06 o 
   1   6   4       84.18      286.13     38.98 o 
   2   6   4     4358.09     4254.14    120.16 o 
   3   6   4      108.82       74.34     29.74 o 
   4   6   4       42.66       19.93     11.47 o 
   5   6   4        2.07        8.00     11.70 o 
   6   6   4      249.57      210.72     24.43 o 
   7   6   4        1.76        1.75     12.12 o 
   8   6   4      896.73      966.50     29.82 o 
   9   6   4       10.28        1.25     13.64 o 
  10   6   4       16.78       16.31     15.34 o 
  11   6   4       41.39       29.99     18.51 o 
  12   6   4       54.45       40.12     19.57 o 
  13   6   4      385.57      402.10     55.74 o 
 -11   7   4        2.94       46.21     55.06 o 
 -10   7   4      194.65      204.95     78.77 o 
  -9   7   4      838.36      825.78     54.11 o 
  -8   7   4     3284.95     3166.91     79.94 o 
  -7   7   4     1490.46     1485.09     49.36 o 
  -6   7   4        0.20      -12.24     13.69 o 
  -5   7   4      795.80      956.24     37.19 o 
  -4   7   4     4363.02     4850.02     79.90 o 
  -3   7   4     1082.99     1177.86     81.98 o 
  -2   7   4     1280.65     1389.24     82.38 o 
  -1   7   4        1.53       12.87     18.02 o 
   0   7   4     2468.70     2580.77    102.07 o 
   1   7   4      182.19      249.91     31.35 o 
   2   7   4     1114.03      983.36     66.71 o 
   3   7   4      522.11      580.29     56.66 o 
   4   7   4       68.30       50.20      9.93 o 
   5   7   4      507.83      501.45     25.11 o 
   6   7   4      518.39      474.11     22.54 o 
   7   7   4      307.24      310.69     19.45 o 
   8   7   4       36.15       40.00     13.79 o 
   9   7   4       69.22       55.38     16.84 o 
  10   7   4       43.77       29.99     17.40 o 
  11   7   4      113.13      125.51     21.88 o 
  12   7   4      448.54      461.32     33.72 o 
  13   7   4      672.12      670.31    112.52 o 
 -10   8   4      313.75      328.16     44.46 o 
  -9   8   4       96.39      107.88     41.02 o 
  -8   8   4     1099.63     1086.26     76.96 o 
  -7   8   4     2668.86     2642.65    120.48 o 
  -6   8   4    10661.15    10644.62    211.69 o 
  -5   8   4     1639.49     1685.99     48.67 o 
  -4   8   4      262.49      267.15     24.45 o 
  -3   8   4        9.81       11.10     11.61 o 
  -2   8   4     1384.45     1399.42     63.83 o 
  -1   8   4      599.70      672.31     45.29 o 
   0   8   4     1075.73     1021.54     75.15 o 
   1   8   4      211.90      178.83     41.79 o 
   2   8   4      183.73      133.82     37.37 o 
   3   8   4     1117.22     1040.02     77.56 o 
   4   8   4        0.04       -1.58     18.88 o 
   5   8   4      958.02      778.79     23.43 o 
   6   8   4       14.73       15.25      9.78 o 
   7   8   4     2182.89     2289.74     34.74 o 
   8   8   4       41.71       42.53     12.69 o 
   9   8   4      263.06      232.12     19.50 o 
  10   8   4       64.74       48.64     14.42 o 
  11   8   4      248.56      220.18     30.14 o 
  12   8   4       22.34       32.95     42.39 o 
  13   8   4       84.07      111.32     69.92 o 
 -10   9   4      650.66      737.82     88.01 o 
  -9   9   4       87.05       92.53     36.39 o 
  -8   9   4     1137.34     1212.43     48.79 o 
  -7   9   4     2237.90     2021.94     79.29 o 
  -6   9   4     1592.15     1506.70     63.75 o 
  -5   9   4       14.49       29.87     16.10 o 
  -4   9   4     1497.41     1375.03     32.83 o 
  -3   9   4      124.69      132.05     16.13 o 
  -2   9   4      130.31      141.49     14.44 o 
  -1   9   4        8.66        8.36     12.96 o 
   0   9   4       34.59       30.36     17.80 o 
   1   9   4      126.63      184.33     24.52 o 
   2   9   4      121.44      122.87     21.34 o 
   3   9   4        2.50       -3.08     14.66 o 
   4   9   4     1149.98     1105.89     24.75 o 
   5   9   4      277.78      284.03     15.94 o 
   6   9   4       69.19       64.70     12.79 o 
   7   9   4     1295.83     1371.17     36.84 o 
   8   9   4        0.66       -3.02     11.16 o 
   9   9   4     1521.37     1481.22     35.73 o 
  10   9   4       36.05       84.32     25.02 o 
  11   9   4      293.51      348.49     43.03 o 
  12   9   4        5.79       30.69     57.67 o 
  -9  10   4      538.84      483.69     43.22 o 
  -8  10   4     1574.87     1455.98     56.54 o 
  -7  10   4       10.45        7.00     17.37 o 
  -6  10   4       13.90       11.36     16.67 o 
  -5  10   4        2.34       13.23     14.11 o 
  -4  10   4      401.40      421.27     23.37 o 
  -3  10   4     2331.68     2455.92     58.63 o 
  -2  10   4       51.44       39.06     11.49 o 
  -1  10   4      108.87      114.97     12.18 o 
   0  10   4      332.51      323.83     26.21 o 
   1  10   4     2129.86     2397.18     47.74 o 
   2  10   4      595.54      666.05     29.74 o 
   3  10   4        3.10      -13.02     13.02 o 
   4  10   4      165.75      140.28     15.70 o 
   5  10   4       12.52        6.83      9.81 o 
   6  10   4      555.06      556.00     24.84 o 
   7  10   4      547.79      510.44     26.20 o 
   8  10   4     2175.88     2115.89     48.32 o 
   9  10   4     1001.14     1000.74     41.92 o 
  10  10   4       15.04       10.01     23.93 o 
  11  10   4      311.31      263.30     36.14 o 
  12  10   4       20.94       -2.34     36.20 o 
  -8  11   4       17.49       24.26     25.42 o 
  -7  11   4       44.10       21.79     23.91 o 
  -6  11   4        1.13       12.81     16.32 o 
  -5  11   4      842.92      881.31     31.68 o 
  -4  11   4      467.84      493.86     25.18 o 
  -3  11   4      193.56      175.98     19.02 o 
  -2  11   4       24.04       31.03     13.98 o 
  -1  11   4     4577.96     4610.39    135.24 o 
   0  11   4      385.97      379.70     28.77 o 
   1  11   4       14.92        4.51     14.23 o 
   2  11   4      630.43      646.97     33.94 o 
   3  11   4      466.86      461.25     30.58 o 
   4  11   4        2.54        1.56     11.79 o 
   5  11   4      446.46      503.01     25.02 o 
   6  11   4      183.03      180.83     17.70 o 
   7  11   4     3413.58     3223.84     49.57 o 
   8  11   4      982.60     1000.95     34.10 o 
   9  11   4      333.57      350.04     30.76 o 
  10  11   4       46.23       34.10     31.15 o 
  11  11   4      112.03       93.51     32.07 o 
  -8  12   4       11.42       69.92     59.07 o 
  -7  12   4       42.98       42.95     28.95 o 
  -6  12   4        1.03      -19.60     19.60 o 
  -5  12   4      333.65      336.31     22.94 o 
  -4  12   4      781.42      849.58     34.84 o 
  -3  12   4     1546.01     1525.97     40.55 o 
  -2  12   4      156.60      167.08     19.78 o 
  -1  12   4       25.21        4.43     16.51 o 
   0  12   4      237.07      263.58     27.31 o 
   1  12   4     1041.60     1049.06     43.71 o 
   2  12   4        0.00       10.80     16.07 o 
   3  12   4      120.37      142.58     21.11 o 
   4  12   4        5.87       -3.33     18.69 o 
   5  12   4      549.01      597.17     26.21 o 
   6  12   4     1156.65     1050.73     34.48 o 
   7  12   4      258.11      301.14     25.34 o 
   8  12   4      232.76      245.55     33.14 o 
   9  12   4      541.54      492.91     59.76 o 
  10  12   4        0.61        0.02     43.63 o 
  -6  13   4       13.04       23.39     29.23 o 
  -5  13   4      608.07      667.48     45.58 o 
  -4  13   4      336.00      353.46     28.09 o 
  -3  13   4     2026.49     2101.60     53.22 o 
  -2  13   4      755.78      757.91     32.89 o 
  -1  13   4     1030.13     1086.98     49.58 o 
   0  13   4       10.55       25.69     18.39 o 
   1  13   4       26.30       33.59     20.04 o 
   2  13   4      200.06      149.51     25.88 o 
   3  13   4      655.63      719.58     42.92 o 
   4  13   4      876.82      847.71     52.63 o 
   5  13   4      745.02      755.41     35.02 o 
   6  13   4        5.57        5.94     13.32 o 
   7  13   4       26.57       42.69     16.98 o 
   8  13   4      178.32      178.02     32.63 o 
   9  13   4       18.49        1.84     38.58 o 
  -5  14   4      970.54     1055.92     77.56 o 
  -4  14   4      383.99      478.49     54.84 o 
  -3  14   4      440.77      459.97     39.82 o 
  -2  14   4      152.81      137.89     20.52 o 
  -1  14   4      714.06      720.58     49.08 o 
   0  14   4       76.75       93.11     27.06 o 
   1  14   4      656.36      628.36     39.91 o 
   2  14   4        3.01      -15.39     17.60 o 
   3  14   4      753.29      819.00     86.80 o 
   4  14   4      256.84      240.72     59.07 o 
   5  14   4       81.50       80.77     52.64 o 
   6  14   4       11.25       -2.26     39.89 o 
   7  14   4        7.88        8.84     63.49 o 
   8  14   4       87.55      125.38     77.56 o 
  -4  15   4      132.78      177.22     65.10 o 
  -3  15   4      416.72      421.26     65.64 o 
  -2  15   4        5.40       12.62     42.28 o 
  -1  15   4      120.77      129.83     36.03 o 
   0  15   4      232.02      189.00     36.56 o 
   1  15   4       31.15       39.22     35.82 o 
  -1  16   4       63.78       44.61     53.85 o 
  -3 -14   5       88.36       17.68     48.63 o 
  -2 -14   5      602.34      688.80     92.03 o 
  -1 -14   5      181.23      148.69     65.10 o 
   0 -14   5       84.07       78.77     48.22 o 
   1 -14   5        5.88        9.64     47.82 o 
   2 -14   5      104.88       29.74     70.33 o 
   3 -14   5        2.56        1.21     55.06 o 
  -5 -13   5      123.29      117.37     38.43 o 
  -4 -13   5      647.42      657.89     55.78 o 
  -3 -13   5       41.52       19.11     31.85 o 
  -2 -13   5     1099.04     1061.07     46.69 o 
  -1 -13   5      391.35      358.29     34.62 o 
   0 -13   5      206.32      222.68     25.18 o 
   1 -13   5        0.75       10.82     20.74 o 
   2 -13   5       52.13       42.98     21.10 o 
   3 -13   5       29.20        5.33     25.98 o 
   4 -13   5        8.91        4.54     27.37 o 
   5 -13   5        0.80      -18.09     27.57 o 
   6 -13   5      129.61       92.03     50.23 o 
  -6 -12   5       49.57       23.21     42.77 o 
  -5 -12   5       65.88       33.79     37.46 o 
  -4 -12   5      471.81      505.12     35.96 o 
  -3 -12   5       66.09       32.81     15.78 o 
  -2 -12   5      731.70      705.87     31.50 o 
  -1 -12   5        8.59       13.91     12.93 o 
   0 -12   5       74.04       59.36     14.47 o 
   1 -12   5      128.75      148.55     17.03 o 
   2 -12   5       88.64      111.02     16.51 o 
   3 -12   5        0.37       -0.93     13.26 o 
   4 -12   5      233.35      313.48     25.86 o 
   5 -12   5        5.61        8.34     20.33 o 
   6 -12   5       92.37       94.03     27.00 o 
   7 -12   5        0.12        0.97     40.85 o 
  -7 -11   5       13.06       -1.54     33.24 o 
  -6 -11   5        2.95       23.75     27.71 o 
  -5 -11   5        3.50       12.77     16.18 o 
  -4 -11   5      117.63       88.47     17.72 o 
  -3 -11   5      141.29      122.88     17.14 o 
  -2 -11   5        0.40        2.63     13.71 o 
  -1 -11   5     1393.81     1383.49     36.19 o 
   0 -11   5       61.77       38.34     13.10 o 
   1 -11   5      491.23      512.02     24.22 o 
   2 -11   5      118.31      126.24     17.79 o 
   3 -11   5      113.43      119.28     19.23 o 
   4 -11   5        7.37       12.69     15.13 o 
   5 -11   5       10.87        4.15     18.64 o 
   6 -11   5      520.18      583.33     42.96 o 
   7 -11   5        5.82        6.81     35.79 o 
   8 -11   5      154.34      137.38     40.24 o 
   9 -11   5      191.06      144.67     48.22 o 
  -8 -10   5      203.99      210.92     32.93 o 
  -7 -10   5      123.28      115.43     27.70 o 
  -6 -10   5       31.79       65.00     18.55 o 
  -5 -10   5      298.43      295.04     26.73 o 
  -4 -10   5       29.82       18.05     15.53 o 
  -3 -10   5      321.74      295.63     23.70 o 
  -2 -10   5      567.79      554.20     27.46 o 
  -1 -10   5       21.52        3.11     10.59 o 
   0 -10   5       98.50       77.70     13.50 o 
   1 -10   5      626.74      524.85     23.40 o 
   2 -10   5      411.72      445.44     23.62 o 
   3 -10   5     1037.13     1038.92     39.91 o 
   4 -10   5       73.61       87.94     20.15 o 
   5 -10   5      669.56      657.12     41.55 o 
   6 -10   5      126.20      142.44     26.54 o 
   7 -10   5       66.68       34.74     22.54 o 
   8 -10   5      680.81      714.33     56.53 o 
   9 -10   5       17.49       40.83     36.37 o 
  -9  -9   5        1.36      -24.92     57.47 o 
  -8  -9   5      318.87      327.58     48.17 o 
  -7  -9   5       71.25       95.35     18.43 o 
  -6  -9   5      277.24      217.39     20.69 o 
  -5  -9   5      612.84      629.48     28.43 o 
  -4  -9   5      284.28      256.10     21.75 o 
  -3  -9   5      928.06      881.14     28.36 o 
  -2  -9   5      348.95      338.23     18.65 o 
  -1  -9   5       40.88       43.51     11.24 o 
   0  -9   5      363.20      414.42     21.30 o 
   1  -9   5      218.68      236.49     18.75 o 
   2  -9   5     2718.32     2702.76     49.42 o 
   3  -9   5     2008.85     2097.46     51.72 o 
   4  -9   5     1520.73     1547.22     43.71 o 
   5  -9   5      180.61      167.77     27.75 o 
   6  -9   5       34.77       54.94     23.41 o 
   7  -9   5       63.79       50.84     23.80 o 
   8  -9   5       43.93       22.34     22.68 o 
   9  -9   5      103.82       70.33     50.63 o 
  10  -9   5      437.23      498.31     81.58 o 
  -9  -8   5       35.85       36.31     34.85 o 
  -8  -8   5      119.59      122.28     24.41 o 
  -7  -8   5      412.17      339.33     30.20 o 
  -6  -8   5       94.44       77.42     16.87 o 
  -5  -8   5      295.26      281.92     24.06 o 
  -4  -8   5        1.72       12.96     12.75 o 
  -3  -8   5       37.05       50.81     12.70 o 
  -2  -8   5      376.88      409.41     19.47 o 
  -1  -8   5      273.65      301.76     17.56 o 
   0  -8   5       26.60       31.83     10.06 o 
   1  -8   5      637.60      636.91     24.77 o 
   2  -8   5     1019.07      984.02     29.63 o 
   3  -8   5     4145.98     4222.87     68.71 o 
   4  -8   5     1330.19     1239.27     39.02 o 
   5  -8   5      406.64      407.96     32.53 o 
   6  -8   5       76.70      118.83     26.47 o 
   7  -8   5       84.89       55.34     24.02 o 
   8  -8   5      470.41      508.10     59.27 o 
   9  -8   5       53.62       37.60     29.52 o 
  10  -8   5      287.16      323.50     79.97 o 
  11  -8   5       17.20       22.91     66.71 o 
  -9  -7   5      990.78      975.40     56.29 o 
  -8  -7   5     1012.25      915.16     39.10 o 
  -7  -7   5      771.85      763.31     37.34 o 
  -6  -7   5       42.34       34.45     14.28 o 
  -5  -7   5       48.83       34.00     14.80 o 
  -4  -7   5       11.44       15.37     12.90 o 
  -3  -7   5      302.55      310.99     22.20 o 
  -2  -7   5       12.69       10.43      9.47 o 
  -1  -7   5      128.22      137.64     18.14 o 
   0  -7   5      692.07      765.76     33.06 o 
   1  -7   5     1677.79     1486.93     39.82 o 
   2  -7   5      715.25      650.28     35.63 o 
   3  -7   5      927.65      918.68     41.77 o 
   4  -7   5      761.24      753.80     31.80 o 
   5  -7   5      748.14      737.09     32.38 o 
   6  -7   5      149.47      175.46     23.15 o 
   7  -7   5      206.36      199.98     29.83 o 
   8  -7   5      135.71      159.28     27.43 o 
   9  -7   5      139.43      155.78     31.36 o 
  10  -7   5       12.77       21.45     21.71 o 
 -10  -6   5      409.01      351.83     46.33 o 
  -9  -6   5     2575.41     2633.18     67.81 o 
  -8  -6   5      676.13      627.27     40.73 o 
  -7  -6   5      497.26      500.39     37.94 o 
  -6  -6   5      224.04      203.53     26.79 o 
  -5  -6   5     1704.07     1738.88     48.39 o 
  -4  -6   5        1.88        0.18     11.40 o 
  -3  -6   5      131.21      177.35     32.10 o 
  -2  -6   5      659.71      577.12     28.45 o 
  -1  -6   5       23.64       37.50     13.27 o 
   0  -6   5       11.29       14.93     12.07 o 
   1  -6   5       70.55       63.29     14.16 o 
   2  -6   5       28.09       18.51     12.74 o 
   3  -6   5      170.87      195.21     29.74 o 
   4  -6   5        2.04       -5.12     17.16 o 
   5  -6   5      178.57      198.78     25.75 o 
   6  -6   5      436.08      515.02     33.47 o 
   7  -6   5      224.41      222.98     37.41 o 
   8  -6   5     1224.67     1179.78     64.98 o 
   9  -6   5        0.50      -17.22     19.17 o 
  10  -6   5       86.07       93.60     29.45 o 
  11  -6   5      307.61      366.90     51.44 o 
  12  -6   5       49.82       44.61     32.95 o 
 -11  -5   5      465.33      454.41     45.51 o 
 -10  -5   5       15.53       15.56     25.23 o 
  -9  -5   5      744.23      745.49     44.05 o 
  -8  -5   5     1011.21     1131.51     52.70 o 
  -7  -5   5      334.73      337.54     35.61 o 
  -6  -5   5      204.83      161.54     33.66 o 
  -5  -5   5     1155.33     1173.71     43.71 o 
  -4  -5   5      544.48      554.07     45.01 o 
  -3  -5   5     2539.07     2745.69    144.07 o 
  -2  -5   5      530.21      461.89     27.78 o 
  -1  -5   5      165.19      172.75     22.65 o 
   0  -5   5       13.52       18.81     14.42 o 
   1  -5   5      146.53      114.90     22.01 o 
   2  -5   5      752.33      750.57     41.42 o 
   3  -5   5      601.58      743.05     61.89 o 
   4  -5   5      511.29      597.57     58.27 o 
   5  -5   5      562.52      592.75     59.88 o 
   6  -5   5     2182.03     2157.01     76.38 o 
   7  -5   5     1789.01     1797.33     66.16 o 
   8  -5   5      591.15      606.82     46.13 o 
   9  -5   5       56.98       67.53     27.31 o 
  10  -5   5     1751.63     1726.87     77.46 o 
  11  -5   5       56.72       44.43     25.91 o 
  12  -5   5       34.38       10.85     38.98 o 
 -11  -4   5       47.73       84.22     33.37 o 
 -10  -4   5       18.66       18.75     25.28 o 
  -9  -4   5      698.98      727.44     54.22 o 
  -8  -4   5      360.45      330.22     37.16 o 
  -7  -4   5     1681.44     1744.51     80.93 o 
  -6  -4   5      225.56      249.04     40.56 o 
  -5  -4   5      248.09      245.17     26.07 o 
  -4  -4   5       21.31        2.13     20.88 o 
  -3  -4   5     2141.33     2125.33     72.54 o 
  -2  -4   5       28.25        4.36     12.70 o 
  -1  -4   5     2760.12     3138.16    101.27 o 
   2  -4   5       52.39       50.23     18.49 o 
   4  -4   5      752.95      823.13     40.05 o 
   5  -4   5     1563.00     1855.93     59.38 o 
   6  -4   5     5699.15     5571.44    103.71 o 
   7  -4   5     6316.80     6043.15    129.12 o 
   8  -4   5     3392.35     3474.76     80.56 o 
   9  -4   5      216.94      311.75     43.50 o 
  10  -4   5      646.20      556.19     52.69 o 
  11  -4   5      247.72      243.84     53.25 o 
  12  -4   5      256.25      212.18     54.65 o 
  13  -4   5       38.71       59.07     43.40 o 
 -11  -3   5      130.78      102.07     47.42 o 
 -10  -3   5       10.53       10.69     32.55 o 
  -9  -3   5       82.20       69.82     24.16 o 
  -8  -3   5       96.69      105.70     25.54 o 
  -7  -3   5     1710.01     1689.56    140.25 o 
  -6  -3   5      108.36      128.97     25.32 o 
  -5  -3   5      773.01      683.48     50.62 o 
  -4  -3   5      354.16      401.83     21.12 o 
  -3  -3   5      125.18       95.27     12.36 o 
  -2  -3   5      925.50      724.92     19.12 o 
  -1  -3   5        0.88       23.07      8.84 o 
   0  -3   5     1357.46     1320.05     43.40 o 
   1  -3   5      544.81      561.40     22.10 o 
   2  -3   5     1014.61      999.80     25.54 o 
   3  -3   5     7534.71     7719.84    336.16 o 
   4  -3   5     1075.18     1367.95     62.29 o 
   5  -3   5     7552.65     8110.43    152.31 o 
   6  -3   5     4102.65     4056.32     84.28 o 
   7  -3   5     9021.36     8181.96    174.41 o 
   8  -3   5     6385.29     6140.48    121.66 o 
   9  -3   5      214.44      260.75     43.00 o 
  10  -3   5      417.22      395.94     49.10 o 
  11  -3   5       69.81       72.27     41.99 o 
  12  -3   5      289.41      267.40     64.30 o 
  13  -3   5        4.42      -40.19     40.19 o 
 -12  -2   5       14.24       -3.21     43.40 o 
 -11  -2   5       39.26       39.05     32.02 o 
 -10  -2   5       98.23      110.83     32.93 o 
  -9  -2   5      545.94      431.99     49.93 o 
  -8  -2   5      505.40      605.86     46.46 o 
  -7  -2   5       84.02      136.26     32.49 o 
  -6  -2   5     2154.52     2068.05     50.33 o 
  -5  -2   5       67.65       73.94     24.71 o 
  -4  -2   5     1303.42     1464.39     58.27 o 
  -3  -2   5       22.73       32.95     16.88 o 
  -2  -2   5     2252.97     1950.65     59.48 o 
  -1  -2   5      942.98      820.21     39.78 o 
   0  -2   5     3320.30     3464.07     70.73 o 
   1  -2   5     1100.08     1397.28     45.81 o 
   2  -2   5       32.39       19.14     10.81 o 
   3  -2   5      175.25      150.01     17.79 o 
   4  -2   5      761.15      714.73     24.44 o 
   5  -2   5     8363.53     8744.20     98.68 o 
   6  -2   5     1493.02     1507.39     69.52 o 
   7  -2   5     6315.93     6251.00    144.67 o 
   8  -2   5     1947.81     1881.82     68.25 o 
   9  -2   5     1226.56     1210.60     58.48 o 
  10  -2   5      697.00      803.33     61.38 o 
  11  -2   5      127.92      149.66     33.93 o 
  12  -2   5      105.26       97.79     26.45 o 
  13  -2   5        1.08       -4.07     31.66 o 
 -12  -1   5       42.73       40.23     36.53 o 
 -11  -1   5        0.01       -7.12     33.08 o 
 -10  -1   5        9.35        6.72     25.29 o 
  -9  -1   5      171.17      225.75     39.92 o 
  -8  -1   5      419.77      379.55     39.82 o 
  -7  -1   5      241.30      305.20     44.39 o 
  -6  -1   5     1047.28     1121.96     46.35 o 
  -5  -1   5    12710.64    12767.23    194.10 o 
  -4  -1   5      749.14      713.31     48.63 o 
  -3  -1   5     2279.19     2463.43     78.36 o 
  -2  -1   5      165.40       98.05     24.11 o 
  -1  -1   5      104.64       61.08     19.29 o 
   1  -1   5     1807.05     2642.87    124.18 o 
   2  -1   5      325.29      274.26     31.75 o 
   3  -1   5      996.76      783.32     24.39 o 
   4  -1   5      114.77      105.70     13.91 o 
   5  -1   5       62.35       65.30     15.06 o 
   6  -1   5        5.49        5.49     12.21 o 
   8  -1   5      186.03      157.16     27.06 o 
   9  -1   5      176.60      208.10     26.00 o 
  10  -1   5       76.13       84.54     29.90 o 
  11  -1   5      636.43      766.72     59.07 o 
  12  -1   5        2.33       -4.50     22.56 o 
  13  -1   5        0.40       20.24     35.02 o 
  14  -1   5       73.50       92.83     46.62 o 
 -12   0   5      372.68      330.41     40.50 o 
 -11   0   5      155.90      122.68     35.74 o 
 -10   0   5        1.89        7.94     21.07 o 
  -9   0   5       59.73       38.03     26.67 o 
  -8   0   5      351.25      426.11     49.99 o 
  -7   0   5      185.58      236.88     39.66 o 
  -6   0   5     1692.07     1808.79     87.61 o 
  -5   0   5     2260.52     2212.39     66.43 o 
  -4   0   5      991.24      863.83     41.47 o 
  -3   0   5     2330.06     2305.24     61.69 o 
  -2   0   5     1543.32     1668.14     63.49 o 
  -1   0   5      107.28      325.11     36.57 o 
   0   0   5     2081.78     2319.56     65.10 o 
   1   0   5     5101.61     5210.56    122.17 o 
   2   0   5     6757.37     7305.52    360.87 o 
   3   0   5      100.81      110.09     14.27 o 
   4   0   5      143.50      159.61     16.82 o 
   5   0   5       58.94      104.02     17.61 o 
   6   0   5      674.78      737.16     34.44 o 
   7   0   5      539.66      417.88     29.80 o 
   8   0   5       35.81       14.87     18.08 o 
   9   0   5       28.05       27.03     14.87 o 
  10   0   5      706.97      705.73     75.15 o 
  11   0   5        9.31       11.50     22.47 o 
  12   0   5        4.58       27.85     24.62 o 
  13   0   5      153.92      208.43     42.48 o 
  14   0   5      389.40      384.59     82.18 o 
 -12   1   5      453.62      369.77     74.14 o 
 -11   1   5       26.25        0.11     32.11 o 
 -10   1   5     1867.24     1896.21     69.17 o 
  -9   1   5       75.66       41.46     32.15 o 
  -8   1   5      116.79       78.54     29.61 o 
  -7   1   5       20.15       46.29     24.52 o 
  -6   1   5      183.79      221.43     38.98 o 
  -5   1   5        2.94        9.84     15.91 o 
  -4   1   5     3259.41     3593.29     84.79 o 
  -3   1   5     3189.62     3692.55     72.37 o 
  -2   1   5     2182.23     1852.59     65.50 o 
  -1   1   5      229.67      238.44     22.01 o 
   0   1   5      114.70      158.43     12.10 o 
   1   1   5      230.90      255.20     20.44 o 
   2   1   5      583.99      416.71     15.55 o 
   3   1   5     2252.45     2084.46     30.30 o 
   4   1   5      795.34      616.99     23.39 o 
   5   1   5     1455.19     1572.93     49.23 o 
   6   1   5      212.24      285.73     29.74 o 
   7   1   5      141.41      142.92     22.18 o 
   8   1   5       11.92       14.87     16.07 o 
   9   1   5       26.11       44.60     23.83 o 
  10   1   5     1326.08     1459.55     91.22 o 
  11   1   5      584.80      596.53     54.92 o 
  12   1   5     1021.44     1009.87     64.38 o 
  13   1   5      402.94      403.20     54.67 o 
  14   1   5      369.77      330.46     70.33 o 
 -12   2   5     1147.20      977.74     84.79 o 
 -11   2   5     1020.54      984.40     60.88 o 
 -10   2   5     1745.78     1686.61     87.90 o 
  -9   2   5        1.35       -2.26     19.89 o 
  -8   2   5      282.76      322.71     44.75 o 
  -7   2   5      697.08      684.03     48.18 o 
  -6   2   5      244.35      257.19     28.08 o 
  -5   2   5      866.71      861.08     45.28 o 
  -4   2   5     1540.47     1646.88     75.55 o 
  -3   2   5     1218.90     1489.81     50.00 o 
  -2   2   5     5826.62     5892.13    111.72 o 
  -1   2   5     2060.32     2220.30     66.31 o 
   0   2   5     1191.07      974.43     16.33 o 
   1   2   5      726.81      721.60     15.26 o 
   2   2   5       33.43       94.22      9.84 o 
   3   2   5     5476.35     5331.75     46.00 o 
   4   2   5      218.11      293.25     14.77 o 
   5   2   5     2149.78     2263.70     49.83 o 
   6   2   5       56.52       92.43     19.69 o 
   7   2   5      143.72      131.69     18.04 o 
   8   2   5     2128.29     2208.65    114.53 o 
   9   2   5      437.93      433.13     39.38 o 
  10   2   5     4154.73     4139.47    118.52 o 
  11   2   5     1596.61     1696.79     82.91 o 
  12   2   5     2003.73     2079.08     72.12 o 
  13   2   5      709.38      835.83     52.01 o 
  14   2   5      509.65      579.09     83.59 o 
 -11   3   5      488.04      476.27     49.28 o 
 -10   3   5     1177.47     1198.86     62.30 o 
  -9   3   5      507.50      562.61     47.48 o 
  -8   3   5      435.35      419.39     42.67 o 
  -7   3   5      308.30      335.25     30.46 o 
  -6   3   5      416.86      400.82     26.91 o 
  -5   3   5      304.38      295.29     32.67 o 
  -4   3   5      437.41      430.41     34.95 o 
  -3   3   5      422.24      498.76     47.22 o 
  -2   3   5     7290.70     7614.93    127.39 o 
  -1   3   5      376.09      495.10     37.78 o 
   0   3   5      150.80       98.41     13.49 o 
   1   3   5     1427.52     1263.53     28.42 o 
   2   3   5      957.30      986.84     35.09 o 
   3   3   5     9095.14     9452.65    149.49 o 
   4   3   5     4335.55     4727.53    114.13 o 
   7   3   5       12.57       12.06     26.92 o 
   8   3   5      185.53      205.96     28.19 o 
   9   3   5        1.83       28.27     17.09 o 
  10   3   5     3782.51     3797.83    211.18 o 
  11   3   5     1313.53     1232.14     76.72 o 
  12   3   5     1732.70     1749.25     64.14 o 
  13   3   5      508.05      494.73     43.42 o 
  14   3   5      365.96      397.16     59.91 o 
 -11   4   5      221.39      195.90     42.29 o 
 -10   4   5     1972.32     1911.87     67.54 o 
  -9   4   5       20.24       25.81     21.65 o 
  -8   4   5       42.83       36.06     22.59 o 
  -7   4   5        0.44        9.16     15.12 o 
  -6   4   5      944.28      830.92     34.44 o 
  -5   4   5       45.20       30.25     32.15 o 
  -4   4   5        0.17        2.69     15.54 o 
  -3   4   5     1397.95     1482.88     83.99 o 
  -2   4   5      303.86      262.42     33.76 o 
  -1   4   5     3957.07     3928.22     92.03 o 
   0   4   5     2012.48     2249.93    169.18 o 
   1   4   5      621.01      404.46     25.82 o 
   2   4   5      303.54      376.78     46.42 o 
   3   4   5     3678.81     4153.49     74.68 o 
   4   4   5     6924.52     7062.76    149.49 o 
   5   4   5      105.06      238.71     44.21 o 
   6   4   5      973.01      994.21     66.31 o 
   7   4   5      238.61      259.20     51.84 o 
   8   4   5       16.67       19.09     12.79 o 
   9   4   5     1519.53     1450.76     46.18 o 
  10   4   5      444.39      600.23     42.82 o 
  11   4   5      489.66      486.85     39.99 o 
  12   4   5      993.17     1023.99     49.50 o 
  13   4   5       79.48       96.77     27.27 o 
 -11   5   5       87.24       78.48     40.16 o 
 -10   5   5      144.15      146.91     31.57 o 
  -9   5   5       28.01       27.59     22.54 o 
  -8   5   5      169.46      193.79     32.70 o 
  -7   5   5      552.23      505.89     34.33 o 
  -6   5   5        1.22      -15.78     15.78 o 
  -5   5   5      444.20      533.56     31.87 o 
  -4   5   5      702.82      749.48     71.13 o 
  -3   5   5       52.27       44.21     31.75 o 
  -2   5   5      491.38      474.60     57.06 o 
  -1   5   5      142.01      247.15     29.74 o 
   0   5   5      168.25      174.81     26.52 o 
   1   5   5      961.82      634.94     31.58 o 
   2   5   5     1021.30      809.07     55.86 o 
   3   5   5      252.73      249.56     40.19 o 
   4   5   5       94.26       50.23     27.33 o 
   5   5   5     4389.29     4011.38    132.13 o 
   6   5   5     3034.00     2893.24     58.51 o 
   7   5   5      253.63      263.33     30.11 o 
   8   5   5      192.64      181.90     17.38 o 
   9   5   5     1006.75      989.65     38.15 o 
  10   5   5      147.43      124.77     24.83 o 
  11   5   5       18.73       -3.22     17.62 o 
  12   5   5      349.65      325.22     33.91 o 
  13   5   5       38.16       49.42     22.36 o 
 -11   6   5        2.47        3.21     61.89 o 
 -10   6   5        5.87        2.37     26.78 o 
  -9   6   5      181.57      182.81     30.24 o 
  -8   6   5      212.22      200.67     32.10 o 
  -7   6   5       72.52       65.58     22.24 o 
  -6   6   5        9.78       19.80     16.27 o 
  -5   6   5     1858.01     1594.73     39.48 o 
  -4   6   5      170.15      160.86     24.44 o 
  -3   6   5      509.32      520.41     62.69 o 
  -2   6   5     2226.30     2107.78     97.65 o 
   0   6   5     2327.05     2277.77     71.93 o 
   1   6   5     3717.15     3758.76    174.41 o 
   2   6   5       18.11      124.18     32.15 o 
   3   6   5      525.54      496.30     51.84 o 
   4   6   5     4851.87     4891.71    143.36 o 
   5   6   5     3099.79     3107.43    107.94 o 
   6   6   5     3934.02     3826.59     93.69 o 
   7   6   5     1155.13     1096.13     34.30 o 
   8   6   5       41.77       38.77     12.15 o 
   9   6   5      363.71      377.43     25.39 o 
  10   6   5      107.68       80.04     18.07 o 
  11   6   5       92.50       67.46     20.25 o 
  12   6   5       18.34        6.64     17.38 o 
  13   6   5       38.76        7.33     36.51 o 
 -10   7   5        3.20        5.22     63.49 o 
  -9   7   5      165.41      152.31     63.09 o 
  -8   7   5      536.24      507.89     35.15 o 
  -7   7   5     3029.33     2995.40     66.07 o 
  -6   7   5     1369.62     1447.70     43.42 o 
  -5   7   5      470.90      488.94     25.75 o 
  -4   7   5      451.53      379.15     23.29 o 
  -3   7   5      829.50      781.65     76.56 o 
  -2   7   5      184.02      186.06     43.40 o 
  -1   7   5      144.73      152.32     23.31 o 
   1   7   5     1826.79     2049.51     91.22 o 
   2   7   5      823.58      671.11     59.48 o 
   3   7   5      332.89      399.85     52.24 o 
   4   7   5     2378.56     2564.73     60.82 o 
   5   7   5      138.63      116.89     15.92 o 
   6   7   5      618.36      620.92     25.04 o 
   7   7   5        7.74        5.05      9.69 o 
   8   7   5       70.26       86.85     14.43 o 
   9   7   5       96.32       95.47     16.99 o 
  10   7   5        2.36       -4.69     16.22 o 
  11   7   5       48.43       48.20     18.89 o 
  12   7   5       21.38       11.17     18.60 o 
  13   7   5      182.68      159.03     53.35 o 
 -10   8   5        8.38        0.39     49.82 o 
  -9   8   5       33.37       46.96     33.02 o 
  -8   8   5      724.68      656.59     57.90 o 
  -7   8   5     3768.94     3536.81    129.39 o 
  -6   8   5     1160.73     1199.33     50.82 o 
  -5   8   5      494.09      536.59     31.92 o 
  -4   8   5      235.26      195.74     19.05 o 
  -3   8   5       17.15       24.58     10.52 o 
  -2   8   5      207.65      227.77     23.81 o 
  -1   8   5       53.34       63.62     25.57 o 
   0   8   5      133.57      158.33     40.19 o 
   2   8   5        9.38      -18.08     23.71 o 
   3   8   5     1193.17     1209.40     59.75 o 
   4   8   5       90.12       79.90     12.64 o 
   5   8   5        2.13        4.82      7.68 o 
   6   8   5        1.73        2.71      8.91 o 
   7   8   5     1060.92     1078.00     24.31 o 
   8   8   5      122.12      112.17     13.47 o 
   9   8   5       18.20       19.56     13.57 o 
  10   8   5      100.32       89.93     15.87 o 
  11   8   5        0.64       -0.30     19.68 o 
  12   8   5      122.43       63.31     47.89 o 
  13   8   5       10.71       45.41     63.49 o 
  -9   9   5       80.35       91.23     30.25 o 
  -8   9   5      593.96      564.77     29.93 o 
  -7   9   5     1928.16     1895.77     58.53 o 
  -6   9   5     1048.28     1031.31     45.53 o 
  -5   9   5       38.39       52.96     14.76 o 
  -4   9   5       40.02       45.02     13.13 o 
  -3   9   5      357.72      330.90     23.81 o 
  -2   9   5      287.38      309.41     20.90 o 
  -1   9   5     1899.19     1712.46     33.42 o 
   0   9   5        1.77        3.37     13.67 o 
   1   9   5       62.61       61.45     18.00 o 
   2   9   5      478.01      451.54     33.33 o 
   3   9   5      400.70      311.04     27.19 o 
   4   9   5      912.82      858.38     22.84 o 
   5   9   5     1110.31     1089.00     26.52 o 
   6   9   5        3.34        4.16     10.75 o 
   7   9   5      129.88      134.44     17.23 o 
   8   9   5     1062.39     1112.94     30.88 o 
   9   9   5      836.14      776.06     30.93 o 
  10   9   5      161.87      124.11     24.02 o 
  11   9   5      399.19      439.64     45.62 o 
  12   9   5      196.49      152.37     47.87 o 
  -9  10   5      406.34      402.53     47.91 o 
  -8  10   5      589.63      519.90     40.22 o 
  -7  10   5       15.26        6.21     18.82 o 
  -6  10   5      324.42      311.71     28.20 o 
  -5  10   5       96.67       93.65     17.58 o 
  -4  10   5     2778.51     2841.43     83.93 o 
  -3  10   5     1260.19     1312.56     39.29 o 
  -2  10   5      272.02      258.35     20.21 o 
  -1  10   5       23.53       19.70     10.57 o 
   0  10   5       15.25       18.94     10.90 o 
   1  10   5      152.79      175.25     19.28 o 
   2  10   5        0.31        8.54     12.22 o 
   3  10   5      604.42      676.56     25.07 o 
   4  10   5        6.46       -2.75      8.78 o 
   5  10   5      162.91      155.83     15.44 o 
   6  10   5      455.62      434.08     23.13 o 
   7  10   5      767.21      774.94     29.51 o 
   8  10   5      287.59      309.21     29.61 o 
   9  10   5     2148.07     1908.87     53.23 o 
  10  10   5     1554.76     1522.45     56.78 o 
  11  10   5      748.56      680.08     51.62 o 
  12  10   5       93.26       92.79     37.47 o 
  -8  11   5      257.75      204.32     29.32 o 
  -7  11   5       89.11       60.24     27.25 o 
  -6  11   5       91.76       58.41     19.56 o 
  -5  11   5        0.24       -7.84     13.38 o 
  -4  11   5       28.09       19.01     13.41 o 
  -3  11   5       60.58       51.41     14.30 o 
  -2  11   5      670.48      723.31     30.34 o 
  -1  11   5        4.40       10.44     12.16 o 
   0  11   5     2014.69     2119.15     50.94 o 
   1  11   5      143.73      137.84     20.18 o 
   2  11   5       21.50       13.44     14.83 o 
   3  11   5      130.04      159.24     20.86 o 
   4  11   5       80.27       77.14     14.17 o 
   5  11   5       25.96       21.77     12.77 o 
   6  11   5       80.44       81.61     13.83 o 
   7  11   5     1271.83     1264.63     33.60 o 
   8  11   5      491.69      452.94     29.96 o 
   9  11   5     2358.81     2450.26     55.25 o 
  10  11   5      273.08      271.71     34.91 o 
  11  11   5      446.18      472.08     47.78 o 
  -7  12   5       37.18       30.34     34.32 o 
  -6  12   5      110.13      115.31     33.51 o 
  -5  12   5      277.57      296.75     22.31 o 
  -4  12   5       42.08       41.39     16.56 o 
  -3  12   5      412.47      395.59     24.52 o 
  -2  12   5      603.08      560.72     28.03 o 
  -1  12   5      292.20      350.49     23.86 o 
   0  12   5      174.50      217.81     23.02 o 
   1  12   5      280.11      287.97     25.34 o 
   2  12   5     1447.21     1647.48     52.09 o 
   3  12   5       77.74       92.46     19.38 o 
   4  12   5       47.03       49.98     26.77 o 
   5  12   5      411.26      360.25     23.05 o 
   6  12   5      211.33      165.61     20.43 o 
   7  12   5      522.52      522.01     28.87 o 
   8  12   5      295.34      350.43     37.49 o 
   9  12   5      676.09      649.93     49.70 o 
  10  12   5        4.44       -0.90     44.61 o 
  -6  13   5       27.49       37.14     30.12 o 
  -5  13   5        0.71       -0.66     26.79 o 
  -4  13   5      115.62      118.76     21.20 o 
  -3  13   5     1139.29     1084.61     34.99 o 
  -2  13   5      855.81      896.28     35.05 o 
  -1  13   5      270.34      277.78     29.48 o 
   0  13   5      193.68      209.32     29.12 o 
   1  13   5      339.84      327.00     34.19 o 
   2  13   5     1515.75     1520.61     56.11 o 
   3  13   5      236.87      295.20     32.95 o 
   4  13   5      217.24      219.25     35.67 o 
   5  13   5     1063.03     1075.01     38.34 o 
   6  13   5        4.67        5.37     24.55 o 
   7  13   5       34.47       36.72     20.85 o 
   8  13   5      108.16      120.55     31.16 o 
   9  13   5      296.26      278.60     41.33 o 
  -5  14   5       75.66       81.37     50.86 o 
  -4  14   5       88.11       75.90     36.54 o 
  -3  14   5       75.29       79.03     27.48 o 
  -2  14   5      220.16      238.94     29.73 o 
  -1  14   5      522.79      645.12     41.13 o 
   0  14   5      127.25      121.25     28.48 o 
   1  14   5       11.27        8.98     21.66 o 
   2  14   5      171.14      135.44     36.22 o 
   3  14   5        7.84        4.02     35.36 o 
   4  14   5      128.04      116.54     50.63 o 
   5  14   5       11.87       -1.79     34.70 o 
   6  14   5        0.96      -16.78     41.91 o 
   7  14   5      100.64      129.00     70.33 o 
   8  14   5      114.03      209.77     78.77 o 
  -3  15   5      348.39      289.55     54.69 o 
  -2  15   5       45.37       67.57     43.83 o 
  -1  15   5       83.65       92.41     64.10 o 
   0  15   5      284.50      304.81     55.84 o 
   1  15   5       29.05       27.87     40.44 o 
  -1  16   5      162.79      171.19     59.48 o 
  -4 -13   6      218.23      197.79     37.55 o 
  -3 -13   6      108.45       96.38     41.56 o 
  -2 -13   6      317.91      321.80     44.91 o 
  -1 -13   6      416.88      439.88     51.25 o 
   0 -13   6      266.29      300.88     58.67 o 
   1 -13   6      230.29      236.80     39.88 o 
   2 -13   6      145.91      130.35     46.62 o 
   3 -13   6        0.80      -13.49     26.79 o 
   4 -13   6       11.58       13.52     28.50 o 
   5 -13   6      334.60      280.24     37.65 o 
  -5 -12   6       20.37       49.33     44.60 o 
  -4 -12   6      385.65      396.66     37.90 o 
  -3 -12   6       12.73       21.90     22.73 o 
  -2 -12   6      545.36      565.15     31.87 o 
  -1 -12   6      122.36      115.38     18.49 o 
   0 -12   6      585.85      579.50     27.18 o 
   1 -12   6      420.26      431.43     23.97 o 
   2 -12   6       31.37       36.70     15.20 o 
   3 -12   6       19.70       33.88     15.43 o 
   4 -12   6      714.34      724.56     39.34 o 
   5 -12   6      448.58      536.39     41.76 o 
   6 -12   6       18.65       44.60     25.36 o 
   7 -12   6       82.01        5.22     58.67 o 
  -7 -11   6       39.75       38.58     37.37 o 
  -6 -11   6       63.72       77.95     23.86 o 
  -5 -11   6      150.26      135.86     31.56 o 
  -4 -11   6       30.04       26.26     16.62 o 
  -3 -11   6      108.06      118.98     18.99 o 
  -2 -11   6      372.56      298.68     23.51 o 
  -1 -11   6       10.06       26.38     13.83 o 
   0 -11   6       33.48       20.14     12.14 o 
   1 -11   6      166.59      214.15     19.22 o 
   2 -11   6      307.56      303.67     24.98 o 
   3 -11   6      309.59      342.58     27.49 o 
   4 -11   6        0.20      -10.43     17.91 o 
   5 -11   6      280.88      244.08     32.24 o 
   6 -11   6       31.36       -9.13     22.34 o 
   7 -11   6       17.57      -10.69     28.41 o 
   8 -11   6       99.73       64.14     33.97 o 
  -8 -10   6       41.74       56.26     45.41 o 
  -7 -10   6      100.01       60.53     28.25 o 
  -6 -10   6       98.66       56.91     18.98 o 
  -5 -10   6      201.67      224.02     24.10 o 
  -4 -10   6        8.27        9.62     14.77 o 
  -3 -10   6      432.62      423.26     30.05 o 
  -2 -10   6      218.20      273.29     23.78 o 
  -1 -10   6        6.16       -3.26     12.13 o 
   0 -10   6      166.49      141.75     16.28 o 
   1 -10   6      317.31      309.10     22.72 o 
   2 -10   6      110.49      115.29     17.36 o 
   3 -10   6      100.70       95.87     19.68 o 
   4 -10   6      788.97      817.83     44.51 o 
   5 -10   6     1152.72     1212.37     53.69 o 
   6 -10   6      738.79      845.86     46.17 o 
   7 -10   6      482.50      530.51     41.90 o 
   8 -10   6        0.46      -25.67     25.67 o 
   9 -10   6       12.00        4.86     32.35 o 
  -8  -9   6      150.20      125.89     39.00 o 
  -7  -9   6      557.48      687.80     46.98 o 
  -6  -9   6        0.25       -0.16     12.87 o 
  -5  -9   6      138.75      171.24     19.29 o 
  -4  -9   6       40.91       85.87     16.27 o 
  -3  -9   6      573.41      509.03     26.73 o 
  -2  -9   6       28.24       29.29     12.63 o 
  -1  -9   6      401.27      358.27     19.52 o 
   0  -9   6        9.54       25.39     11.83 o 
   1  -9   6      522.27      459.78     23.22 o 
   2  -9   6     1181.42     1209.33     34.01 o 
   3  -9   6     4236.07     4279.21     82.64 o 
   4  -9   6     1246.59     1236.31     53.56 o 
   5  -9   6     1395.71     1363.74     56.26 o 
   6  -9   6      628.46      601.54     42.67 o 
   7  -9   6      724.98      773.25     45.87 o 
   8  -9   6       57.79       79.57     25.99 o 
   9  -9   6       79.06       69.58     33.69 o 
  10  -9   6       37.79       50.23     64.30 o 
  -9  -8   6      145.07       55.86     66.71 o 
  -8  -8   6        0.09       -4.46     20.42 o 
  -7  -8   6        2.82      -11.63     17.49 o 
  -6  -8   6      369.70      406.78     26.93 o 
  -5  -8   6      475.27      433.90     26.81 o 
  -4  -8   6      412.55      371.83     25.85 o 
  -3  -8   6      396.90      416.49     26.08 o 
  -2  -8   6       79.09       52.04     12.05 o 
  -1  -8   6     1077.05     1002.46     26.82 o 
   0  -8   6     1091.82     1130.39     28.96 o 
   1  -8   6      939.29      948.56     35.33 o 
   2  -8   6      460.88      498.97     24.90 o 
   3  -8   6     2599.70     2566.13     55.00 o 
   4  -8   6     4064.52     4309.92     78.96 o 
   5  -8   6     3410.77     3216.26     80.86 o 
   6  -8   6       40.98       21.41     22.04 o 
   7  -8   6      806.19      803.75     49.26 o 
   8  -8   6       96.89       92.64     37.37 o 
   9  -8   6       23.60       46.71     30.34 o 
  10  -8   6        2.31       18.49     55.86 o 
  -9  -7   6        0.66        1.28     20.46 o 
  -8  -7   6       80.20       36.37     24.52 o 
  -7  -7   6       24.57       36.00     17.17 o 
  -6  -7   6       39.98       21.64     14.82 o 
  -5  -7   6       57.40       63.95     16.32 o 
  -4  -7   6      279.35      251.29     23.19 o 
  -3  -7   6       95.47       67.46     14.63 o 
  -2  -7   6      750.95      740.68     24.87 o 
  -1  -7   6       29.15       20.94     10.41 o 
   0  -7   6      108.48      126.03     14.25 o 
   1  -7   6     1056.55     1070.52     28.87 o 
   2  -7   6        0.16        2.06     11.85 o 
   3  -7   6     1190.77     1225.62     33.21 o 
   4  -7   6     1864.14     1949.86     46.23 o 
   5  -7   6     3287.76     3190.44     59.36 o 
   6  -7   6     1050.90     1128.80     44.65 o 
   7  -7   6      658.30      621.86     42.04 o 
   8  -7   6        0.34      -10.93     17.66 o 
   9  -7   6      265.22      232.90     36.44 o 
  10  -7   6        7.47      -13.74     19.37 o 
 -10  -6   6        5.66       -6.83     47.42 o 
  -9  -6   6      396.12      420.39     49.92 o 
  -8  -6   6       88.47       88.98     22.23 o 
  -7  -6   6       23.85       10.79     17.73 o 
  -6  -6   6      241.97      250.61     35.35 o 
  -5  -6   6      360.11      385.52     30.28 o 
  -4  -6   6      664.84      707.27     33.24 o 
  -3  -6   6      188.10      197.55     18.05 o 
  -2  -6   6     2224.27     2270.41     54.60 o 
  -1  -6   6      558.27      635.03     30.74 o 
   0  -6   6      916.39      880.05     33.86 o 
   1  -6   6      412.38      426.90     26.51 o 
   2  -6   6      159.95      133.86     17.88 o 
   3  -6   6      108.61       93.03     24.29 o 
   4  -6   6      222.07      260.63     84.99 o 
   5  -6   6     2493.92     2510.07     52.75 o 
   6  -6   6      376.04      300.42     29.43 o 
   7  -6   6     1209.93     1265.22     86.00 o 
   8  -6   6       13.48        3.36     20.26 o 
   9  -6   6        0.09       -2.45     21.33 o 
  10  -6   6        2.70        2.72     21.85 o 
  11  -6   6       66.37       86.40     32.95 o 
  12  -6   6       13.91        6.83     36.97 o 
 -10  -5   6        1.08       24.92     34.16 o 
  -9  -5   6       51.59       52.12     21.54 o 
  -8  -5   6       77.11      100.89     23.90 o 
  -7  -5   6      452.80      430.60     49.97 o 
  -6  -5   6        8.27       -4.29     20.82 o 
  -5  -5   6      270.85      273.54     28.53 o 
  -4  -5   6      861.13      898.22     38.94 o 
  -3  -5   6     1146.34     1148.80     58.21 o 
  -2  -5   6     1148.94     1302.74     47.08 o 
  -1  -5   6     1339.94     1337.24     46.83 o 
   0  -5   6     1350.01     1343.08     38.19 o 
   1  -5   6      557.14      578.48     27.73 o 
   2  -5   6      120.83      125.79     17.36 o 
   3  -5   6      897.26      931.72     48.87 o 
   4  -5   6      637.63      759.93     67.11 o 
   5  -5   6       68.14       65.50     32.55 o 
   6  -5   6     3304.25     3305.37     77.12 o 
   7  -5   6      274.54      292.41     30.59 o 
   8  -5   6        0.37        3.29     15.58 o 
   9  -5   6       61.79       64.96     25.97 o 
  10  -5   6      554.04      577.64     50.86 o 
  11  -5   6       67.33       55.23     26.04 o 
  12  -5   6       10.22       16.07     36.97 o 
 -11  -4   6       86.00       71.77     31.76 o 
 -10  -4   6      363.55      349.52     47.49 o 
  -9  -4   6       80.96       94.48     23.94 o 
  -8  -4   6       43.75       24.25     19.43 o 
  -7  -4   6      583.05      612.30     75.35 o 
  -6  -4   6      424.60      446.51     38.85 o 
  -5  -4   6      162.59      191.32     24.45 o 
  -4  -4   6      473.27      491.27     33.64 o 
  -3  -4   6     2836.91     2729.74     81.95 o 
  -2  -4   6      870.07      831.08     37.73 o 
  -1  -4   6      111.07       86.99     17.92 o 
   0  -4   6      101.97      127.39     38.18 o 
   1  -4   6       65.37      108.91     28.13 o 
   3  -4   6        1.51        4.82     24.92 o 
   4  -4   6        5.84       10.05     18.49 o 
   5  -4   6       12.62        4.12     15.44 o 
   6  -4   6     1317.88     1310.00     87.00 o 
   7  -4   6      657.60      610.60     37.11 o 
   8  -4   6     3441.06     3365.66     80.42 o 
   9  -4   6        3.91       -6.69     21.98 o 
  10  -4   6     1332.92     1408.11    113.53 o 
  11  -4   6       30.09       50.34     26.00 o 
  12  -4   6      544.60      514.79     73.54 o 
  13  -4   6        8.13       35.36     47.42 o 
 -11  -3   6        1.22      -10.41     36.21 o 
 -10  -3   6      236.95      264.79     50.63 o 
  -9  -3   6      126.14       94.12     31.30 o 
  -8  -3   6     1148.47     1122.84     56.18 o 
  -7  -3   6       15.41       28.09     26.07 o 
  -6  -3   6     1450.24     1551.13     61.19 o 
  -5  -3   6     1389.93     1245.20     45.66 o 
  -4  -3   6       84.77       66.48     12.69 o 
  -3  -3   6      131.21      127.61     15.45 o 
  -2  -3   6       23.12       62.34     11.66 o 
  -1  -3   6      426.23      598.73     20.44 o 
   0  -3   6     1145.39     1442.29     39.78 o 
   1  -3   6     3139.46     3164.70    110.91 o 
   2  -3   6       33.05       28.81     10.59 o 
   3  -3   6      708.46      907.88     28.76 o 
   4  -3   6     2253.24     2565.19     48.45 o 
   5  -3   6      945.75      901.78     57.47 o 
   6  -3   6      149.00      131.01     32.15 o 
   7  -3   6     1629.47     1399.25     60.02 o 
   8  -3   6     3991.75     3854.22     98.52 o 
   9  -3   6     1215.30     1259.19     62.29 o 
  10  -3   6     1157.48     1234.78     84.99 o 
  11  -3   6        0.34      -12.67     24.23 o 
  12  -3   6      800.21      741.53     57.40 o 
  13  -3   6       47.30       23.01     31.81 o 
 -11  -2   6       26.56       22.93     33.95 o 
 -10  -2   6      567.48      644.62     72.54 o 
  -9  -2   6      178.76      156.77     34.09 o 
  -8  -2   6      136.01      134.25     32.38 o 
  -7  -2   6       64.32       70.19     30.13 o 
  -6  -2   6        3.87       11.84     18.49 o 
  -5  -2   6      971.72      864.43     33.70 o 
  -4  -2   6      344.52      299.57     25.46 o 
  -3  -2   6      160.06      151.05     22.07 o 
  -2  -2   6     1816.47     1795.93     61.89 o 
  -1  -2   6       62.73      123.77     24.51 o 
   0  -2   6      138.24      193.70     26.52 o 
   1  -2   6      203.03      246.66     21.71 o 
   2  -2   6      550.67      769.98     30.79 o 
   3  -2   6      242.58      145.38     18.41 o 
   4  -2   6       46.97       96.13     13.98 o 
   5  -2   6      245.70      252.67     19.35 o 
   6  -2   6     1967.70     1761.91     50.97 o 
   7  -2   6      253.10      262.82     38.98 o 
   8  -2   6     3945.08     3579.53    260.21 o 
   9  -2   6     1512.18     1459.02     62.95 o 
  10  -2   6     2257.97     2084.63     89.34 o 
  11  -2   6      383.14      410.24     48.06 o 
  12  -2   6      416.22      429.85     40.76 o 
  13  -2   6       76.98       99.52     36.45 o 
 -11  -1   6       10.19        7.42     29.05 o 
 -10  -1   6      470.84      485.05     52.85 o 
  -9  -1   6        2.61        0.85     24.51 o 
  -8  -1   6       84.19       90.47     30.31 o 
  -7  -1   6      359.04      436.66     53.12 o 
  -6  -1   6      127.60      173.52     21.76 o 
  -5  -1   6        9.75       -2.41     18.49 o 
  -4  -1   6      963.29      866.69     76.96 o 
  -3  -1   6      262.08      269.25     34.56 o 
  -2  -1   6     1570.80     1322.94     58.67 o 
  -1  -1   6      170.21      104.08     24.11 o 
   0  -1   6       17.21       26.52     18.08 o 
   1  -1   6     5329.43     5972.25    231.68 o 
   2  -1   6     6014.87     7054.23    217.61 o 
   3  -1   6     2866.72     3070.81     47.91 o 
   4  -1   6     3673.71     3441.43     66.81 o 
   5  -1   6       30.79       50.41     12.48 o 
   6  -1   6       69.89       52.64     15.63 o 
   7  -1   6      906.42      945.65     41.03 o 
   8  -1   6     1734.62     1716.48     65.14 o 
   9  -1   6        4.26       19.92     15.17 o 
  10  -1   6     3962.50     4211.62    122.57 o 
  11  -1   6      227.08      191.09     36.36 o 
  12  -1   6      687.21      702.64     56.10 o 
  13  -1   6        0.41        3.33     27.39 o 
  14  -1   6       77.22       77.26     33.24 o 
 -11   0   6       12.01        1.68     29.30 o 
 -10   0   6       12.46       -4.59     23.52 o 
  -9   0   6       69.14       56.72     26.83 o 
  -8   0   6        5.88       10.45     31.35 o 
  -7   0   6      678.49      714.76     59.36 o 
  -6   0   6      309.81      313.00     29.11 o 
  -5   0   6      489.56      525.61     40.34 o 
  -4   0   6     2140.08     2059.39     62.86 o 
  -3   0   6     1208.93     1227.51     47.55 o 
  -2   0   6      540.75      493.49     41.39 o 
  -1   0   6       84.85      208.17     30.94 o 
   0   0   6      646.87      619.27     40.99 o 
   1   0   6    10060.91    12459.64    528.85 o 
   2   0   6    16933.08    18854.03   1212.63 o 
   3   0   6     6193.92     6844.75    184.37 o 
   4   0   6     3404.29     3523.98     55.42 o 
   5   0   6     1881.03     1672.85     47.71 o 
   6   0   6     2958.13     3207.70     66.94 o 
   7   0   6      642.79      674.42     35.52 o 
   8   0   6      302.53      250.43     27.03 o 
   9   0   6      566.91      649.72     44.02 o 
  10   0   6      322.06      342.31     45.99 o 
  11   0   6        5.75        9.81     25.72 o 
  12   0   6      170.10      194.49     36.64 o 
  13   0   6       16.06       -3.07     32.51 o 
  14   0   6      162.64      119.53     40.61 o 
 -11   1   6       63.15       81.71     32.45 o 
 -10   1   6       75.07       89.51     27.96 o 
  -9   1   6      378.89      384.92     40.11 o 
  -8   1   6       11.35       20.27     24.72 o 
  -7   1   6      144.46      123.98     31.52 o 
  -6   1   6     1150.58     1298.63     57.66 o 
  -5   1   6     2211.37     2407.17    110.51 o 
  -4   1   6      117.49       89.01     21.14 o 
  -3   1   6        5.99       22.28     15.52 o 
  -1   1   6      849.20     1095.88     55.06 o 
   0   1   6     3647.66     3491.00     87.61 o 
   1   1   6     3333.13     3863.13    135.83 o 
   2   1   6    16501.16    18142.10    490.10 o 
   3   1   6     4975.45     5131.54    144.86 o 
   4   1   6      675.83      625.62     24.23 o 
   5   1   6        0.77       11.20     12.19 o 
   6   1   6     7748.25     7852.83    122.97 o 
   7   1   6      191.95      205.10     31.35 o 
   8   1   6        1.17       12.98     13.91 o 
   9   1   6      398.18      369.70     46.78 o 
  10   1   6      180.70      167.54     30.02 o 
  11   1   6       37.33       17.58     23.44 o 
  12   1   6      418.06      464.31     66.71 o 
  13   1   6      246.39      231.64     43.75 o 
  14   1   6       77.93      101.18     41.02 o 
 -11   2   6      111.28      100.94     30.98 o 
 -10   2   6      581.45      583.17     58.46 o 
  -9   2   6      995.55      903.34     51.86 o 
  -8   2   6      527.16      467.22     52.52 o 
  -7   2   6     1709.93     1533.11    106.90 o 
  -6   2   6       50.40       76.03     20.13 o 
  -5   2   6       74.42       72.75     22.11 o 
  -4   2   6       42.46       39.41     18.58 o 
  -3   2   6      474.53      495.48     34.95 o 
  -2   2   6     2057.20     2440.52     81.18 o 
  -1   2   6     8487.01     8404.59    136.23 o 
   0   2   6     1233.82     1107.76     28.95 o 
   1   2   6     2748.57     2771.10     34.07 o 
   2   2   6     3559.17     3497.68     73.54 o 
   3   2   6     3626.01     3581.27     47.86 o 
   4   2   6     4158.22     4150.94    150.15 o 
   5   2   6        1.19       15.80      9.99 o 
   6   2   6      149.58      125.38     20.09 o 
   7   2   6      730.45      685.58     64.70 o 
   8   2   6      113.61      157.54     30.21 o 
   9   2   6        2.79        6.41     18.62 o 
  10   2   6        6.59       13.17     20.62 o 
  11   2   6      301.82      262.16     42.61 o 
  12   2   6      419.51      501.80     43.26 o 
  13   2   6       64.09       72.93     29.66 o 
  14   2   6        1.43       36.97     53.45 o 
 -11   3   6      682.12      643.88     59.23 o 
 -10   3   6      877.43     1001.00     57.11 o 
  -9   3   6     1567.32     1549.41     64.47 o 
  -8   3   6     2989.38     2857.16     95.50 o 
  -7   3   6     1638.61     1640.55     53.61 o 
  -6   3   6      319.84      329.96     26.35 o 
  -5   3   6     1135.95     1245.25     47.63 o 
  -4   3   6      109.26      109.41     24.02 o 
  -3   3   6        9.32        9.28     17.88 o 
  -2   3   6     1282.06     1724.40     71.53 o 
  -1   3   6        7.24       13.91     12.78 o 
   0   3   6     1272.05     1413.88     54.63 o 
   1   3   6      628.47      654.60     29.69 o 
   2   3   6       24.91       35.42     14.87 o 
   3   3   6       38.63       92.06     18.31 o 
   4   3   6      200.22      157.13     31.35 o 
   6   3   6        0.32        7.64     24.92 o 
   7   3   6     4483.68     4518.96    144.27 o 
   8   3   6      849.99      829.15     38.52 o 
   9   3   6      117.91      122.57     22.47 o 
  10   3   6      592.47      497.10     36.46 o 
  11   3   6      136.32       81.96     25.50 o 
  12   3   6      124.87      159.09     28.93 o 
  13   3   6        9.53       16.64     25.39 o 
  14   3   6      285.84      254.84     46.68 o 
 -11   4   6        0.58      -16.38     40.95 o 
 -10   4   6     2019.61     2065.05     71.80 o 
  -9   4   6     3173.82     3075.18     82.51 o 
  -8   4   6      450.35      451.95     42.76 o 
  -7   4   6       15.46        0.14     18.88 o 
  -6   4   6       72.96       63.80     16.44 o 
  -5   4   6      745.95      770.95     32.00 o 
  -4   4   6        1.34       10.89     17.86 o 
  -3   4   6      134.26      137.76     24.90 o 
  -2   4   6       64.64       54.25     22.50 o 
  -1   4   6        2.79       17.28     19.29 o 
   0   4   6      334.00      285.73     33.76 o 
   1   4   6     5318.36     5402.64    230.27 o 
   2   4   6     1271.50     1439.96     64.70 o 
   3   4   6      537.82      579.01     33.47 o 
   4   4   6      951.02      955.37     42.71 o 
   5   4   6     8106.63     7909.90    174.41 o 
   6   4   6     2139.48     2592.02     99.66 o 
   7   4   6     4672.77     5110.51    148.69 o 
   8   4   6      957.19     1047.19     41.01 o 
   9   4   6      404.73      369.94     27.93 o 
  10   4   6        0.21        2.19     16.60 o 
  11   4   6       26.04       41.06     20.38 o 
  12   4   6      138.06      153.32     26.91 o 
  13   4   6       19.65       29.22     23.92 o 
  14   4   6      337.76      404.14     65.32 o 
 -11   5   6       99.99       61.89     62.69 o 
 -10   5   6      295.54      283.91     43.36 o 
  -9   5   6       70.82       69.20     24.45 o 
  -8   5   6      363.22      376.00     39.54 o 
  -7   5   6      573.16      526.76     42.03 o 
  -6   5   6        1.00        2.32     13.45 o 
  -5   5   6        4.50       -6.08     13.78 o 
  -4   5   6      266.28      305.11     32.66 o 
  -3   5   6      117.37      135.83     39.78 o 
  -1   5   6      862.95      976.53     53.85 o 
   0   5   6      895.51      938.76     53.05 o 
   1   5   6     1162.41     1293.35     87.00 o 
   2   5   6      251.67      332.76     27.57 o 
   3   5   6      289.11      330.75     27.98 o 
   4   5   6        3.09       37.37     26.92 o 
   5   5   6    16176.66    15894.47    162.11 o 
   6   5   6     7763.43     7970.49    125.86 o 
   7   5   6     6124.61     6465.55    112.52 o 
   8   5   6      491.78      553.58     27.96 o 
   9   5   6     1545.20     1606.40     50.17 o 
  10   5   6      331.55      361.99     31.54 o 
  11   5   6      480.10      548.06     39.42 o 
  12   5   6        1.17       11.41     18.67 o 
  13   5   6       36.35       39.95     22.60 o 
 -10   6   6       22.24       33.35     63.90 o 
  -9   6   6       27.59       10.39     23.40 o 
  -8   6   6       91.86       92.61     24.69 o 
  -7   6   6        0.60       -0.52     17.96 o 
  -6   6   6        0.51      -10.93     15.72 o 
  -5   6   6        0.96       -3.41     12.45 o 
  -4   6   6      362.02      333.38     21.56 o 
  -3   6   6      146.28      110.36     27.84 o 
  -2   6   6       82.22      102.48     37.78 o 
  -1   6   6      521.12      499.12     46.21 o 
   0   6   6     1054.83      893.34     51.84 o 
   1   6   6     3393.57     3396.18    200.33 o 
   2   6   6        1.08       15.21     14.38 o 
   3   6   6      787.30      892.69     31.59 o 
   4   6   6      277.82      318.89     21.83 o 
   5   6   6     8404.94     8495.48    304.16 o 
   6   6   6     4401.46     4419.87    183.32 o 
   7   6   6     8242.54     8185.38     97.59 o 
   8   6   6      132.40      160.44     16.93 o 
   9   6   6      899.36      877.27     35.80 o 
  10   6   6        1.03        0.80     14.38 o 
  11   6   6     1088.82     1106.39     46.55 o 
  12   6   6        0.15       10.15     17.12 o 
  13   6   6        5.72       33.98     36.02 o 
 -10   7   6      126.50      137.25     52.24 o 
  -9   7   6       42.43       41.39     68.72 o 
  -8   7   6      104.72       81.63     20.75 o 
  -7   7   6       95.90       98.43     21.88 o 
  -6   7   6       16.07       25.84     15.92 o 
  -5   7   6     1113.01     1048.48     54.40 o 
  -4   7   6      338.54      302.69     22.76 o 
  -3   7   6     2282.11     2110.69     41.61 o 
  -2   7   6     1233.69     1264.51     45.20 o 
  -1   7   6       36.29       22.50     20.50 o 
   0   7   6     1324.44     1129.24     47.42 o 
   1   7   6      144.89       86.43     18.41 o 
   2   7   6      840.38      930.60     31.75 o 
   3   7   6     3153.39     3374.48     95.19 o 
   4   7   6     3996.79     4309.29     92.00 o 
   5   7   6     2891.98     2844.28     48.42 o 
   6   7   6     1638.54     1555.85     28.74 o 
   7   7   6     3373.08     3732.29     71.19 o 
   8   7   6      974.65     1141.94     32.43 o 
   9   7   6     2323.10     2282.75     62.99 o 
  10   7   6      105.53      110.49     19.59 o 
  11   7   6       81.52      115.20     21.03 o 
  12   7   6       44.79       16.62     18.64 o 
  13   7   6       83.84       85.93     53.00 o 
  -9   8   6        0.37       24.14     31.56 o 
  -8   8   6       20.98       14.25     18.90 o 
  -7   8   6      704.89      721.68     47.83 o 
  -6   8   6     1653.88     1584.63     50.06 o 
  -5   8   6     1227.78     1260.79     43.74 o 
  -4   8   6      107.83      104.97     15.06 o 
  -3   8   6     1464.05     1407.88     29.23 o 
  -2   8   6       90.59       90.39     12.73 o 
  -1   8   6     3836.31     3678.70    144.44 o 
   0   8   6     2334.93     2587.60    116.54 o 
   2   8   6     1041.49     1099.10     78.36 o 
   3   8   6     1637.84     1848.84     72.01 o 
   4   8   6        0.24       16.46     12.59 o 
   5   8   6     1391.19     1316.51     25.08 o 
   6   8   6      536.80      494.60     20.22 o 
   7   8   6       99.24       93.60     12.07 o 
   8   8   6      238.10      294.92     21.56 o 
   9   8   6     1227.99     1297.90     35.02 o 
  10   8   6        2.37        8.86     13.16 o 
  11   8   6      121.72      110.26     24.93 o 
  12   8   6      176.02      132.36     52.48 o 
  13   8   6        0.02       10.05     65.50 o 
  -9   9   6       86.93       82.63     36.17 o 
  -8   9   6       71.56       70.47     32.62 o 
  -7   9   6       95.56       93.29     18.39 o 
  -6   9   6      283.02      280.79     25.92 o 
  -5   9   6     2000.35     2065.10     47.07 o 
  -4   9   6      522.60      592.64     25.36 o 
  -3   9   6      165.55      157.61     17.58 o 
  -2   9   6      643.73      671.39     26.50 o 
  -1   9   6     1616.72     1542.93     33.49 o 
   0   9   6     1133.01     1156.62     29.59 o 
   1   9   6      504.17      515.59     20.08 o 
   2   9   6      521.61      521.32     23.97 o 
   3   9   6      189.89      113.21     12.91 o 
   4   9   6      384.20      449.72     17.52 o 
   5   9   6      206.02      192.29     16.48 o 
   6   9   6       85.55       89.34     13.68 o 
   7   9   6       11.93        6.69     12.56 o 
   8   9   6       92.86       89.46     15.55 o 
   9   9   6       36.55       52.86     15.39 o 
  10   9   6      266.35      303.89     31.52 o 
  11   9   6       46.20       52.96     28.75 o 
  12   9   6      300.97      325.77     56.19 o 
  -8  10   6       38.12       35.58     24.83 o 
  -7  10   6       33.64       61.75     22.32 o 
  -6  10   6      269.10      262.26     26.80 o 
  -5  10   6      226.37      203.58     23.83 o 
  -4  10   6        0.67       -5.07     13.60 o 
  -3  10   6      637.95      608.76     26.88 o 
  -2  10   6        2.45        2.36     11.85 o 
  -1  10   6       96.15      113.88     15.08 o 
   0  10   6       59.14       49.62     11.64 o 
   1  10   6       50.62       51.12     12.53 o 
   2  10   6      216.97      174.80     16.46 o 
   3  10   6      276.35      348.18     21.96 o 
   4  10   6        2.61        0.92      8.18 o 
   5  10   6      814.20      857.17     26.35 o 
   6  10   6      132.99       94.76     14.75 o 
   7  10   6      117.23      103.23     18.34 o 
   8  10   6        8.81        4.05     16.71 o 
   9  10   6      327.18      317.54     30.28 o 
  10  10   6     1162.29     1029.48     43.85 o 
  11  10   6      545.27      517.09     51.13 o 
  12  10   6       34.18        2.07     37.35 o 
  -8  11   6      263.80      222.75     31.79 o 
  -7  11   6       22.12       12.32     23.50 o 
  -6  11   6       70.86       44.94     20.17 o 
  -5  11   6      208.36      191.65     22.99 o 
  -4  11   6       15.74       -2.58     13.01 o 
  -3  11   6      452.76      456.60     25.54 o 
  -2  11   6        1.91       -3.41     11.14 o 
  -1  11   6      515.49      494.33     26.88 o 
   0  11   6       25.48       36.30     13.47 o 
   1  11   6       14.87       28.60     14.80 o 
   2  11   6      369.09      351.81     26.22 o 
   3  11   6        5.49       14.39     11.51 o 
   4  11   6      215.93      192.70     16.70 o 
   5  11   6        3.63        9.92     12.74 o 
   6  11   6       16.75       13.33     11.60 o 
   7  11   6      368.83      423.09     28.18 o 
   8  11   6      184.79      164.86     22.67 o 
   9  11   6      642.78      612.84     34.39 o 
  10  11   6     1091.53     1171.88     53.41 o 
  11  11   6      370.43      450.91     48.87 o 
  -7  12   6       15.17        3.96     33.52 o 
  -6  12   6       38.77       49.20     28.07 o 
  -5  12   6        9.96        9.91     19.47 o 
  -4  12   6        2.24       -3.85     15.26 o 
  -3  12   6       14.35       17.33     13.63 o 
  -2  12   6       35.51       24.44     15.44 o 
  -1  12   6       37.96       19.36     16.99 o 
   0  12   6      407.30      431.64     32.76 o 
   1  12   6       89.04      114.84     20.10 o 
   2  12   6      315.97      391.78     32.71 o 
   3  12   6      285.03      302.61     30.69 o 
   4  12   6      251.93      245.93     31.03 o 
   5  12   6        4.24       11.76     13.02 o 
   6  12   6      396.18      426.52     31.63 o 
   7  12   6       14.34       21.66     20.03 o 
   8  12   6      261.30      331.29     36.67 o 
   9  12   6      406.11      359.09     44.20 o 
  10  12   6      164.73      185.66     36.76 o 
  -6  13   6      305.59      259.22     39.58 o 
  -5  13   6      117.85      104.98     28.44 o 
  -4  13   6       60.93       74.14     22.26 o 
  -3  13   6        0.24        1.25     15.27 o 
  -2  13   6     1108.85     1190.66     50.05 o 
  -1  13   6      654.86      715.57     37.90 o 
   0  13   6      147.37      179.35     24.08 o 
   1  13   6       44.10       48.49     21.13 o 
   2  13   6     1056.09     1115.65     50.32 o 
   3  13   6      484.76      469.86     38.18 o 
   4  13   6      338.19      307.76     40.53 o 
   5  13   6       16.71        2.43     31.40 o 
   6  13   6      232.24      271.56     52.04 o 
   7  13   6        7.52       -9.85     18.39 o 
   8  13   6       91.55       46.65     30.58 o 
   9  13   6        2.42      -24.62     30.62 o 
  -5  14   6        3.56      -52.64     52.64 o 
  -4  14   6       19.56       38.84     40.79 o 
  -3  14   6       11.53        4.84     34.72 o 
  -2  14   6      154.23      129.93     26.40 o 
  -1  14   6      175.07      191.34     22.43 o 
   0  14   6     1342.48     1411.19     74.88 o 
   1  14   6        0.28      -14.40     27.41 o 
   2  14   6        5.24        6.12     27.24 o 
   4  14   6     1197.54     1138.08    108.91 o 
   5  14   6      603.99      646.60     96.45 o 
   6  14   6      596.83      655.76     73.97 o 
   7  14   6        2.21      -22.53     44.51 o 
   8  14   6      189.73      196.91     79.17 o 
  -3  15   6        1.39       19.43     42.72 o 
  -2  15   6        5.73       30.26     49.76 o 
  -1  15   6        0.23      -28.54     38.53 o 
   0  15   6      136.62      181.67     62.49 o 
   1  15   6       25.92       10.06     42.93 o 
  -3 -13   7       10.58       18.08     41.79 o 
  -2 -13   7      157.03      110.42     38.62 o 
  -1 -13   7      958.55      876.76     62.28 o 
   0 -13   7      230.07      222.75     41.19 o 
   1 -13   7      921.53      886.11     73.54 o 
   2 -13   7      533.61      501.12     53.08 o 
   3 -13   7      670.84      783.42     62.56 o 
   4 -13   7       42.10       23.56     41.63 o 
  -4 -12   7        0.72        7.03     44.99 o 
  -3 -12   7      112.07      126.66     38.42 o 
  -2 -12   7       76.87       44.23     25.80 o 
  -1 -12   7      182.34      189.73     27.28 o 
   0 -12   7      859.28      791.57     39.09 o 
   1 -12   7     1117.25     1106.21     39.20 o 
   2 -12   7        1.14      -14.20     18.56 o 
   3 -12   7      183.28      216.60     28.75 o 
   4 -12   7      544.08      527.06     39.24 o 
   5 -12   7     1291.69     1305.17     48.84 o 
   6 -12   7      103.54      110.82     37.51 o 
  -6 -11   7      127.74       60.23     38.38 o 
  -5 -11   7      711.44      797.32     41.00 o 
  -4 -11   7       88.26       95.47     25.26 o 
  -3 -11   7        0.18       17.67     17.29 o 
  -2 -11   7       83.39       89.25     18.88 o 
  -1 -11   7      248.52      211.92     23.44 o 
   0 -11   7       39.60       42.61     15.39 o 
   1 -11   7       45.88       36.42     14.10 o 
   2 -11   7      803.60      807.43     34.24 o 
   3 -11   7     1698.21     1819.06     50.54 o 
   4 -11   7        0.18        4.27     20.75 o 
   5 -11   7       20.56       18.72     23.25 o 
   6 -11   7       75.08       50.90     29.27 o 
   7 -11   7       24.88       24.16     28.54 o 
   8 -11   7      191.85      180.04     55.06 o 
  -7 -10   7      233.52      160.81     45.49 o 
  -6 -10   7      148.89      146.11     26.70 o 
  -5 -10   7      637.95      593.61     34.04 o 
  -4 -10   7      475.94      508.07     31.95 o 
  -3 -10   7      247.92      236.09     24.97 o 
  -2 -10   7       60.65       34.31     16.23 o 
  -1 -10   7        3.18        2.58     14.76 o 
   0 -10   7      230.91      194.35     21.21 o 
   1 -10   7      413.45      398.55     26.90 o 
   2 -10   7      570.70      534.87     32.19 o 
   3 -10   7       52.96       71.17     22.89 o 
   4 -10   7      505.09      504.05     38.68 o 
   5 -10   7      210.86      210.41     30.93 o 
   6 -10   7      386.69      412.67     38.10 o 
   7 -10   7        1.07        5.62     24.32 o 
   8 -10   7      141.20      135.89     33.73 o 
   9 -10   7        0.69       22.15     41.61 o 
  -8  -9   7       71.20       41.59     34.89 o 
  -7  -9   7      768.19      768.44     63.96 o 
  -6  -9   7      407.05      386.97     31.07 o 
  -5  -9   7      120.71       76.46     15.52 o 
  -4  -9   7       40.09       36.70     14.05 o 
  -3  -9   7      137.32      112.57     17.13 o 
  -2  -9   7        9.46       17.31     13.62 o 
  -1  -9   7      167.93      217.03     19.32 o 
   0  -9   7      708.35      682.41     31.58 o 
   1  -9   7      624.87      672.52     26.80 o 
   2  -9   7      255.64      280.29     26.61 o 
   3  -9   7     2126.95     2135.47     66.38 o 
   4  -9   7     1086.13     1161.55     52.96 o 
   5  -9   7      918.53      907.72     51.33 o 
   6  -9   7      387.91      373.62     38.53 o 
   7  -9   7      510.80      603.64     44.40 o 
   8  -9   7      530.09      495.75     52.28 o 
   9  -9   7        0.18        4.43     37.01 o 
  10  -9   7       58.07       34.56     65.10 o 
  -8  -8   7       93.83       75.49     44.81 o 
  -7  -8   7       32.24       32.54     20.80 o 
  -6  -8   7       16.99       11.35     16.74 o 
  -5  -8   7      196.42      187.07     20.44 o 
  -4  -8   7       34.41       20.79     14.06 o 
  -3  -8   7       18.70       19.41     14.23 o 
  -2  -8   7      209.60      239.43     22.29 o 
  -1  -8   7        7.29       -1.66     11.34 o 
   0  -8   7      140.40      156.98     17.13 o 
   1  -8   7       44.62       37.77     13.36 o 
   2  -8   7     1777.28     1976.26     46.58 o 
   3  -8   7     2929.29     2982.66     89.50 o 
   4  -8   7     4641.65     4800.84    108.00 o 
   5  -8   7     1785.72     1814.34     81.19 o 
   6  -8   7      166.41      205.87     31.81 o 
   7  -8   7      561.37      564.56     53.23 o 
   8  -8   7      742.07      716.55     58.05 o 
   9  -8   7      398.82      393.73     49.56 o 
  10  -8   7      282.32      225.42     44.27 o 
  -8  -7   7        0.15      -23.64     23.64 o 
  -7  -7   7       24.01        3.65     19.47 o 
  -6  -7   7        3.09      -11.71     13.44 o 
  -5  -7   7        5.21        7.58     15.34 o 
  -4  -7   7      848.20      735.35     29.24 o 
  -3  -7   7      117.32       81.42     15.83 o 
  -2  -7   7     1317.02     1165.52     31.00 o 
  -1  -7   7        0.45        5.73      9.70 o 
   0  -7   7       24.10       33.52     10.60 o 
   1  -7   7      840.79      868.37     26.83 o 
   2  -7   7      119.18      162.55     16.46 o 
   3  -7   7       36.94       35.21     14.87 o 
   4  -7   7     2056.38     1957.78     48.12 o 
   5  -7   7     3512.07     3323.89     77.47 o 
   6  -7   7      879.20      862.83     40.95 o 
   7  -7   7       40.42       24.88     19.55 o 
   8  -7   7      589.11      548.68     40.79 o 
   9  -7   7      420.18      436.05     42.74 o 
  10  -7   7      258.72      260.81     62.29 o 
  11  -7   7       43.22        9.24     49.03 o 
  -8  -6   7        5.69        5.48     17.48 o 
  -7  -6   7      449.65      530.77     38.35 o 
  -6  -6   7      411.26      408.20     39.62 o 
  -5  -6   7      378.82      401.84     34.02 o 
  -4  -6   7       14.04       11.13     14.51 o 
  -3  -6   7      233.97      277.69     23.13 o 
  -2  -6   7     3473.39     3280.86     47.23 o 
  -1  -6   7     1706.22     1784.48     33.44 o 
   0  -6   7     1891.11     2041.88     80.13 o 
   1  -6   7       14.02       43.09     17.71 o 
   2  -6   7      387.44      458.36     30.92 o 
   3  -6   7      816.39      765.64     40.80 o 
   4  -6   7       79.20       92.03     17.47 o 
   5  -6   7      597.62      551.63     34.51 o 
   6  -6   7     1294.98     1236.33     53.21 o 
   7  -6   7     2364.38     2315.90     85.33 o 
   8  -6   7      667.99      720.58     59.48 o 
   9  -6   7       18.68       34.03     29.14 o 
  10  -6   7       37.92       25.93     23.71 o 
  11  -6   7      139.08      124.88     29.51 o 
  -9  -5   7      259.09      245.16     33.26 o 
  -8  -5   7       17.92       21.95     18.90 o 
  -7  -5   7      102.17      102.36     32.10 o 
  -6  -5   7      639.39      557.65     53.56 o 
  -5  -5   7       72.86       48.21     18.49 o 
  -4  -5   7     1855.19     1843.04     54.30 o 
  -3  -5   7      240.95      264.02     24.20 o 
  -2  -5   7     4771.12     4543.12     67.04 o 
  -1  -5   7     2285.47     2520.28     65.30 o 
   0  -5   7     6030.61     6249.81     97.63 o 
   1  -5   7     2458.40     2373.03     62.04 o 
   2  -5   7     1360.85     1387.76     49.38 o 
   3  -5   7       17.52       32.35     20.74 o 
   4  -5   7       14.18       22.10     28.13 o 
   5  -5   7     1555.94     1493.08     54.40 o 
   6  -5   7       79.34       71.21     17.90 o 
   7  -5   7      565.00      554.25     38.43 o 
   8  -5   7      411.22      403.48     45.54 o 
   9  -5   7       53.26       62.82     26.63 o 
  10  -5   7        5.06       -4.49     22.68 o 
  11  -5   7       96.26       95.74     28.48 o 
  12  -5   7      236.71      204.66     37.44 o 
 -10  -4   7      122.56      121.36     46.62 o 
  -9  -4   7      211.23      185.66     35.18 o 
  -8  -4   7       54.30       29.69     20.28 o 
  -7  -4   7      176.27      207.04     39.30 o 
  -6  -4   7      136.11      155.86     27.53 o 
  -5  -4   7       21.72       44.13     17.59 o 
  -4  -4   7     1449.21     1523.63     49.63 o 
  -3  -4   7      235.27      292.63     24.05 o 
  -2  -4   7    11311.42    11843.79    131.93 o 
  -1  -4   7     1009.20     1273.87     46.98 o 
   0  -4   7     2963.09     2701.67     79.60 o 
   1  -4   7        5.55        9.35     14.24 o 
   2  -4   7     1425.66     1437.55     60.88 o 
   3  -4   7      325.10      296.98     55.06 o 
   4  -4   7      244.72      235.09     40.19 o 
   5  -4   7      332.65      341.69     33.92 o 
   6  -4   7      624.36      686.60     33.23 o 
   7  -4   7       69.46       55.62     18.72 o 
   8  -4   7      266.11      313.39     32.96 o 
   9  -4   7       15.25       27.23     23.71 o 
  10  -4   7      179.76      207.33     37.87 o 
  11  -4   7      759.64      768.30     65.50 o 
  12  -4   7      155.04      140.20     36.94 o 
  13  -4   7       20.78       36.17     49.83 o 
 -10  -3   7       24.98       43.00     44.21 o 
  -9  -3   7      111.73       96.96     32.38 o 
  -8  -3   7       65.82       42.26     21.63 o 
  -7  -3   7      247.06      244.30     55.86 o 
  -6  -3   7       44.06       34.36     21.33 o 
  -5  -3   7      787.91      861.38     41.77 o 
  -4  -3   7     1037.72     1069.82     43.02 o 
  -3  -3   7      475.00      501.25     22.65 o 
  -2  -3   7     1854.34     1781.22     42.76 o 
  -1  -3   7      388.13      512.93     23.91 o 
   0  -3   7      783.14      742.79     29.47 o 
   1  -3   7     1258.98     1389.09     36.69 o 
   2  -3   7      150.70      119.44     16.00 o 
   3  -3   7       72.75       33.68     11.89 o 
   4  -3   7     4473.54     4564.03     77.47 o 
   5  -3   7     4052.97     4012.61    117.34 o 
   6  -3   7       10.48       18.08     21.70 o 
   7  -3   7       99.80      119.54     25.09 o 
   8  -3   7     4118.13     3958.37     85.58 o 
   9  -3   7       71.58       83.88     29.33 o 
  10  -3   7      564.73      626.54     55.27 o 
  11  -3   7       85.63       87.80     29.51 o 
  12  -3   7      279.26      289.32     46.01 o 
  13  -3   7       78.49       76.59     31.73 o 
 -11  -2   7      170.96      118.55     48.22 o 
 -10  -2   7       33.14       60.06     32.36 o 
  -9  -2   7       81.63       89.64     31.39 o 
  -8  -2   7       11.56      -10.74     18.01 o 
  -7  -2   7      627.81      629.08     58.18 o 
  -6  -2   7      741.45      953.33     53.76 o 
  -5  -2   7        1.99        3.16     11.59 o 
  -4  -2   7     1711.21     1400.93     45.30 o 
  -3  -2   7      279.73      266.20     24.40 o 
  -2  -2   7       47.45       38.53     15.51 o 
  -1  -2   7        0.60       11.65     16.48 o 
   0  -2   7      481.64      619.67     39.38 o 
   1  -2   7     1920.60     2257.19     67.71 o 
   2  -2   7      352.13      562.56     48.63 o 
   3  -2   7       12.25       28.92     13.50 o 
   4  -2   7      343.03      346.42     21.55 o 
   5  -2   7     1320.66     1549.05     65.10 o 
   6  -2   7      354.02      343.14     27.39 o 
   7  -2   7     1169.41     1118.08     60.08 o 
   8  -2   7      825.34      769.79     58.67 o 
   9  -2   7      131.27      127.59     22.59 o 
  10  -2   7     2294.42     2239.39    148.49 o 
  11  -2   7        9.33       13.62     20.18 o 
  12  -2   7      188.75      177.41     29.84 o 
  13  -2   7        0.63      -22.76     27.06 o 
 -11  -1   7       68.76       86.72     36.40 o 
 -10  -1   7      574.28      645.27     52.92 o 
  -9  -1   7       92.33       87.14     32.75 o 
  -8  -1   7      242.63      200.23     37.20 o 
  -7  -1   7       63.26       35.73     25.09 o 
  -6  -1   7     1416.07     1535.23     85.32 o 
  -5  -1   7      411.05      476.83     30.60 o 
  -4  -1   7      107.83      106.45     22.48 o 
  -3  -1   7       26.03       23.31     18.89 o 
  -2  -1   7      104.99       96.05     24.51 o 
  -1  -1   7      384.23      350.83     35.36 o 
   0  -1   7      148.56      126.59     28.13 o 
   1  -1   7       76.67      203.24     36.17 o 
   2  -1   7     1221.96     1379.57     50.84 o 
   3  -1   7    11727.52    12705.30    357.77 o 
   4  -1   7     5015.81     5240.61     68.22 o 
   5  -1   7     1575.67     1557.77     40.49 o 
   6  -1   7      278.69      291.51     41.39 o 
   7  -1   7      203.78      250.14     26.42 o 
   8  -1   7        5.18        4.67     13.91 o 
   9  -1   7        0.19      -13.89     13.89 o 
  10  -1   7      540.57      510.94     51.14 o 
  11  -1   7      624.19      607.57     54.40 o 
  12  -1   7      656.90      623.44     53.99 o 
  13  -1   7       10.28       -7.11     27.98 o 
  14  -1   7      298.12      353.24     74.34 o 
 -11   0   7        3.29      -21.13     30.98 o 
 -10   0   7       47.72       32.73     30.04 o 
  -9   0   7      453.12      497.76     41.91 o 
  -8   0   7      537.16      578.68     76.76 o 
  -7   0   7       20.96        1.62     28.73 o 
  -6   0   7      365.09      443.85     41.98 o 
  -5   0   7     1092.45     1135.21     43.63 o 
  -4   0   7      156.75      205.75     26.12 o 
  -3   0   7      329.61      321.13     33.17 o 
  -2   0   7      501.92      575.07     47.82 o 
  -1   0   7      192.40      311.04     35.77 o 
   0   0   7      131.24      173.20     29.34 o 
   1   0   7     6556.53     7565.95    521.82 o 
   2   0   7    21447.09    25186.20   1181.28 o 
   3   0   7     7470.95     8618.32    254.05 o 
   4   0   7     2502.84     2403.81     46.60 o 
   5   0   7     6913.03     6743.57    161.81 o 
   6   0   7     1459.76     1641.60     50.58 o 
   7   0   7      552.61      594.04     34.56 o 
   8   0   7      357.04      376.19     25.75 o 
   9   0   7       22.67       -7.51     13.49 o 
  10   0   7      711.68      779.36     63.90 o 
  11   0   7      323.34      387.85     43.96 o 
  12   0   7      286.90      261.43     41.91 o 
  13   0   7       50.51       39.86     28.52 o 
  14   0   7       10.60       -9.98     31.11 o 
 -11   1   7        2.42        7.85     31.27 o 
 -10   1   7       76.85      100.36     32.03 o 
  -9   1   7      139.49      183.18     31.58 o 
  -8   1   7        1.16       12.52     20.24 o 
  -7   1   7      121.27      194.10     52.64 o 
  -6   1   7        0.80        3.76     24.02 o 
  -5   1   7      632.51      630.11     68.52 o 
  -4   1   7     1839.13     1650.05     92.43 o 
  -3   1   7       42.73       22.91     26.92 o 
  -1   1   7       60.13       19.69     21.30 o 
   0   1   7      342.62      285.42     25.94 o 
   1   1   7     8681.33     9761.22    113.33 o 
   2   1   7    12415.43    13993.99    204.53 o 
   3   1   7    27776.43    30173.88    754.94 o 
   4   1   7    13123.47    13614.15    579.29 o 
   5   1   7      547.87      454.84     27.50 o 
   6   1   7      999.47      972.11     47.42 o 
   7   1   7     1181.02     1175.45     45.26 o 
   8   1   7       19.07       31.47     15.08 o 
   9   1   7      224.47      212.52     36.97 o 
  10   1   7        7.23       -8.91     21.22 o 
  11   1   7       19.96       19.10     20.77 o 
  12   1   7       65.30       61.72     27.42 o 
  13   1   7      239.97      273.37     46.93 o 
  14   1   7        6.44       -9.54     38.60 o 
 -11   2   7       15.26      -18.30     33.08 o 
 -10   2   7      197.34      180.29     37.54 o 
  -9   2   7      195.66      168.16     29.75 o 
  -8   2   7      563.23      568.73     45.02 o 
  -7   2   7     1872.11     2051.38     87.66 o 
  -6   2   7       36.50       49.01     25.48 o 
  -5   2   7      462.26      530.43     48.24 o 
  -4   2   7       11.68       14.06     17.10 o 
  -3   2   7     4119.30     4160.86     88.74 o 
   0   2   7      502.86      428.85     38.78 o 
   1   2   7     2892.58     2639.79     62.09 o 
   2   2   7     1142.14     1295.88     27.56 o 
   3   2   7     3373.84     3429.36    132.82 o 
   4   2   7     5541.92     5553.97     66.27 o 
   5   2   7     3382.26     3455.75    142.06 o 
   6   2   7     2537.95     2836.44    183.25 o 
   7   2   7      487.64      467.37     60.68 o 
   8   2   7       20.68       47.55     23.11 o 
   9   2   7      210.66      245.14     39.99 o 
  10   2   7       75.81       83.34     25.98 o 
  11   2   7       37.63       53.10     24.42 o 
  12   2   7      388.13      399.78     40.82 o 
  13   2   7      261.27      290.10     40.00 o 
  14   2   7      137.87      129.40     58.27 o 
 -11   3   7      523.00      565.74     57.44 o 
 -10   3   7       65.05       91.82     36.21 o 
  -9   3   7      273.06      247.48     35.55 o 
  -8   3   7      158.17      143.43     30.16 o 
  -7   3   7      954.07      887.81     53.02 o 
  -6   3   7        8.97       18.94     15.00 o 
  -5   3   7       51.81       38.85     14.61 o 
  -4   3   7       72.03       89.69     24.04 o 
  -3   3   7     4626.38     4985.15     99.56 o 
  -2   3   7       64.79       49.43     23.31 o 
  -1   3   7        1.44       -6.97     12.30 o 
   0   3   7     3681.19     3307.74    100.06 o 
   1   3   7     1578.12     1747.86     84.79 o 
   2   3   7      143.07      132.03     20.03 o 
   3   3   7        5.15        7.87     13.32 o 
   4   3   7      867.61      987.38     62.69 o 
   5   3   7     1833.28     1687.83     81.98 o 
   6   3   7     3234.92     3335.88    118.55 o 
   7   3   7     1337.13     1392.06     87.20 o 
   8   3   7        1.17       14.44     14.95 o 
   9   3   7        1.45        6.15     15.79 o 
  10   3   7      427.47      462.74     35.39 o 
  11   3   7       84.20       47.89     19.98 o 
  12   3   7      143.75      143.94     27.43 o 
  13   3   7        3.46       37.19     25.47 o 
  14   3   7       48.38       29.16     39.40 o 
 -10   4   7      179.17      221.92     36.07 o 
  -9   4   7     1349.63     1506.61     60.80 o 
  -8   4   7       38.88       30.23     21.65 o 
  -7   4   7      104.52      102.57     26.59 o 
  -6   4   7        7.98       28.04     14.23 o 
  -5   4   7      943.02     1118.13     38.56 o 
  -4   4   7      120.77      133.22     17.96 o 
  -3   4   7     1918.11     1706.58     66.90 o 
  -2   4   7      458.67      490.68     47.02 o 
  -1   4   7      525.39      590.34     48.63 o 
   0   4   7      147.71      200.13     31.35 o 
   1   4   7       94.73      140.48     20.41 o 
   2   4   7      190.05      172.88     22.58 o 
   3   4   7       46.59       48.49     17.33 o 
   4   4   7       29.64       68.17     19.03 o 
   5   4   7      132.32      155.93     25.86 o 
   6   4   7     1903.67     1638.40     83.99 o 
   7   4   7      326.23      522.25     46.29 o 
   8   4   7     1779.24     1829.72     52.50 o 
   9   4   7     1195.56     1188.01     41.47 o 
  10   4   7      578.52      649.39     38.18 o 
  11   4   7      114.28      122.74     23.09 o 
  12   4   7      105.22      100.07     24.75 o 
  13   4   7      178.48      219.70     33.33 o 
  14   4   7       16.14       -6.43     50.23 o 
 -10   5   7        6.18      -19.35     28.89 o 
  -9   5   7       96.03      113.59     28.42 o 
  -8   5   7        4.84      -16.52     19.55 o 
  -7   5   7     1028.37     1015.70     52.99 o 
  -6   5   7       66.80       50.66     16.62 o 
  -5   5   7      751.00      773.38     38.83 o 
  -4   5   7      285.60      314.84     26.07 o 
  -3   5   7     3690.49     3727.86    100.17 o 
  -1   5   7      287.36      381.54     31.47 o 
   0   5   7      788.71      967.92     95.84 o 
   1   5   7     2662.92     2761.54    199.12 o 
   2   5   7       57.76       42.61     16.86 o 
   3   5   7      564.10      524.67     70.53 o 
   4   5   7      387.19      439.25     26.77 o 
   5   5   7     2833.60     2606.78     70.32 o 
   6   5   7     3876.18     4014.61     92.52 o 
   7   5   7     6707.08     7140.43     96.02 o 
   8   5   7     2789.70     2924.66     52.44 o 
   9   5   7     3889.13     4064.84     76.05 o 
  10   5   7     2107.19     2071.44     57.55 o 
  11   5   7      437.23      455.80     33.06 o 
  12   5   7        2.60       25.35     19.06 o 
  13   5   7       65.96       76.93     21.86 o 
 -10   6   7      114.77       88.82     44.50 o 
  -9   6   7      511.63      618.93     49.10 o 
  -8   6   7       43.40       45.40     22.08 o 
  -7   6   7      683.58      676.64     44.69 o 
  -6   6   7       77.89       55.54     21.20 o 
  -5   6   7       65.07       47.57     16.30 o 
  -4   6   7      943.56      864.40     29.76 o 
  -3   6   7      376.11      384.99     29.84 o 
  -2   6   7      455.22      507.35     40.81 o 
  -1   6   7        9.38       33.35     24.11 o 
   0   6   7     2605.48     2382.83     59.67 o 
   1   6   7      148.46      182.64     19.82 o 
   2   6   7      867.88      812.84     33.85 o 
   3   6   7      893.53      934.33     34.19 o 
   4   6   7       80.00       62.10     18.99 o 
   5   6   7     3921.72     3871.03     84.58 o 
   6   6   7     1870.58     1927.68     47.05 o 
   7   6   7     8985.76     8711.66     87.04 o 
   8   6   7     5939.94     6076.41     70.61 o 
   9   6   7     2232.61     2115.50     49.96 o 
  10   6   7      601.21      631.01     32.11 o 
  11   6   7      274.72      322.03     28.59 o 
  12   6   7      161.94      168.45     23.46 o 
  13   6   7       28.77       40.96     35.57 o 
  -9   7   7       56.64       40.45     37.45 o 
  -8   7   7       76.36       68.43     24.40 o 
  -7   7   7       14.66        8.07     17.66 o 
  -6   7   7      716.87      733.85     39.15 o 
  -5   7   7       15.69       20.99     14.24 o 
  -4   7   7      336.11      357.98     24.85 o 
  -3   7   7      343.08      318.68     21.20 o 
  -2   7   7      778.07      800.74     26.52 o 
  -1   7   7       58.11       44.21     24.11 o 
   0   7   7      630.58      656.65     45.01 o 
   1   7   7      220.70      233.89     32.15 o 
   2   7   7      950.79      929.01     32.29 o 
   3   7   7      359.78      343.87     27.55 o 
   4   7   7      139.84      187.81     25.97 o 
   5   7   7     2903.48     2563.46     60.14 o 
   6   7   7        4.31       -7.49      9.39 o 
   7   7   7     3946.68     4255.91     53.63 o 
   8   7   7      615.60      699.64     29.40 o 
   9   7   7     2019.74     2091.30     45.76 o 
  10   7   7      513.48      526.98     30.87 o 
  11   7   7      249.72      293.03     26.00 o 
  12   7   7       18.06       34.88     19.24 o 
  13   7   7       29.97       39.28     88.61 o 
  -9   8   7       36.34       63.48     37.93 o 
  -8   8   7        0.99       -4.66     19.79 o 
  -7   8   7       19.90       16.01     18.37 o 
  -6   8   7      303.55      291.00     23.95 o 
  -5   8   7      605.12      592.44     24.99 o 
  -4   8   7      530.38      562.24     23.87 o 
  -3   8   7       44.07       41.70     11.42 o 
  -2   8   7      843.56      881.17     22.84 o 
  -1   8   7     1146.11     1012.07     26.46 o 
   0   8   7     2732.14     2816.91     54.72 o 
   1   8   7     1481.67     1511.81     94.44 o 
   2   8   7      372.12      359.72     33.28 o 
   3   8   7       57.53       52.62     20.13 o 
   4   8   7        4.08        6.37      8.79 o 
   5   8   7      351.58      303.75     19.06 o 
   6   8   7      137.95      106.64     15.09 o 
   7   8   7     1003.65      968.96     27.03 o 
   8   8   7        4.01       25.54     13.00 o 
   9   8   7     1474.78     1606.86     37.85 o 
  10   8   7        8.63       -0.59     12.57 o 
  11   8   7      114.69       95.14     21.27 o 
  12   8   7        2.15        4.03     48.14 o 
  13   8   7        0.10       13.26     67.11 o 
  -9   9   7       31.71       -7.23     62.69 o 
  -8   9   7      140.75      131.57     29.66 o 
  -7   9   7       66.89       64.39     23.62 o 
  -6   9   7       14.22        4.41     15.21 o 
  -5   9   7      726.20      794.11     33.41 o 
  -4   9   7     1136.44     1233.34     31.68 o 
  -3   9   7      923.90     1024.99     27.55 o 
  -2   9   7      154.48      180.06     18.31 o 
  -1   9   7     1231.83     1207.21     32.26 o 
   0   9   7     3644.00     3662.04     51.40 o 
   1   9   7       12.41        1.23     10.89 o 
   2   9   7     1492.47     1453.33     30.46 o 
   3   9   7     1260.78     1250.33     28.75 o 
   4   9   7      788.43      752.10     25.15 o 
   5   9   7       58.03       45.01     13.32 o 
   6   9   7      235.71      232.69     25.79 o 
   7   9   7      468.68      415.42     31.41 o 
   8   9   7      259.41      285.32     22.71 o 
   9   9   7      140.51      159.41     24.75 o 
  10   9   7        1.67       10.31     18.65 o 
  11   9   7       15.95       20.95     28.13 o 
  12   9   7      235.48      220.01     38.01 o 
  -8  10   7       23.52       38.52     34.40 o 
  -7  10   7       23.58       29.05     25.14 o 
  -6  10   7      644.11      670.26     51.97 o 
  -5  10   7        0.17        5.31     15.64 o 
  -4  10   7      483.48      508.95     28.84 o 
  -3  10   7     1313.56     1287.15     35.88 o 
  -2  10   7      159.90      159.37     17.37 o 
  -1  10   7       71.00       77.59     14.51 o 
   0  10   7       35.68       58.24     13.01 o 
   1  10   7     1201.05     1159.72     28.91 o 
   2  10   7     2209.84     2399.85     36.75 o 
   3  10   7       40.06       28.76     11.62 o 
   4  10   7      182.19      143.38     14.83 o 
   5  10   7       36.18       26.31     13.56 o 
   6  10   7      317.14      320.30     27.07 o 
   7  10   7      273.18      232.14     26.32 o 
   8  10   7       18.14       12.32     17.22 o 
   9  10   7       12.62       19.73     18.00 o 
  10  10   7      376.74      346.37     33.30 o 
  11  10   7      314.97      348.28     45.34 o 
  12  10   7      270.32      216.87     53.45 o 
  -7  11   7       94.13      128.02     29.89 o 
  -6  11   7       10.81      -15.69     20.58 o 
  -5  11   7       10.66       -2.61     16.52 o 
  -4  11   7        1.00       -5.78     13.04 o 
  -3  11   7      527.17      517.04     26.98 o 
  -2  11   7        9.69       -6.33     12.00 o 
  -1  11   7      394.94      478.61     25.10 o 
   0  11   7       90.35       92.94     16.27 o 
   1  11   7        0.81       -5.72     12.12 o 
   2  11   7      105.88      126.84     19.30 o 
   3  11   7      588.34      620.81     31.01 o 
   4  11   7       11.72       13.60     13.15 o 
   5  11   7      223.72      291.80     31.38 o 
   6  11   7      316.63      281.43     24.26 o 
   7  11   7       13.71       10.61     15.11 o 
   8  11   7      504.96      476.65     30.39 o 
   9  11   7       17.04       -4.46     17.75 o 
  10  11   7      733.19      856.55     43.04 o 
  11  11   7      172.96      122.62     34.37 o 
  -6  12   7        1.78       26.76     30.00 o 
  -5  12   7       29.92       28.92     25.59 o 
  -4  12   7       86.02       78.65     19.38 o 
  -3  12   7       20.79       38.73     16.91 o 
  -2  12   7      254.90      255.04     24.49 o 
  -1  12   7      222.18      203.35     22.59 o 
   0  12   7        1.12       11.55     12.65 o 
   1  12   7      853.76      848.09     37.15 o 
   2  12   7      288.31      305.37     39.21 o 
   3  12   7       15.07       10.61     22.58 o 
   4  12   7      127.11      106.44     19.62 o 
   5  12   7       11.89       16.83     18.10 o 
   6  12   7      127.05      153.48     27.66 o 
   7  12   7       52.52       22.17     19.95 o 
   8  12   7        1.20        8.49     21.76 o 
   9  12   7       27.76        9.59     30.05 o 
  10  12   7      140.37       92.71     36.14 o 
  -5  13   7        0.16       16.44     30.66 o 
  -4  13   7       52.47       54.86     28.75 o 
  -3  13   7      119.05      150.41     20.73 o 
  -2  13   7      136.29      127.43     19.05 o 
  -1  13   7        1.90       -9.91     18.43 o 
   0  13   7       14.71       35.67     20.86 o 
   1  13   7       67.91       77.25     25.97 o 
   2  13   7      162.97      201.06     29.23 o 
   3  13   7      608.97      656.96     48.80 o 
   4  13   7      440.73      462.95     79.57 o 
   5  13   7       73.04      108.09     37.79 o 
   6  13   7      194.30      226.10     45.03 o 
   7  13   7      162.66      114.71     24.35 o 
   8  13   7       73.26       22.57     30.49 o 
   9  13   7      139.05      100.26     33.67 o 
  -4  14   7       80.52      110.72     48.35 o 
  -3  14   7       97.46       90.43     35.00 o 
  -2  14   7       74.42       93.77     26.19 o 
  -1  14   7       15.68       34.95     24.68 o 
   0  14   7      186.14      227.42     34.54 o 
   1  14   7       30.06       47.99     24.66 o 
   2  14   7      127.75      174.14     30.81 o 
   4  14   7      853.73      905.00    103.28 o 
   5  14   7      892.61      958.45    108.50 o 
   6  14   7      842.82      788.86    112.92 o 
   7  14   7      369.87      383.63     62.76 o 
   8  14   7      344.13      323.47     57.23 o 
  -2  15   7       10.96       10.81     42.61 o 
  -1  15   7      122.36      117.82     44.03 o 
   0  15   7       81.44       58.38     40.56 o 
   1  15   7        9.68       10.36     39.08 o 
  -1 -13   8      501.58      438.43     63.49 o 
   0 -13   8      163.70      173.20     47.02 o 
   1 -13   8      355.36      337.57     69.52 o 
   2 -13   8      223.49      215.40     50.63 o 
   3 -13   8      342.42      346.01     64.30 o 
  -3 -12   8       87.57       46.77     40.62 o 
  -2 -12   8       12.03       10.81     35.52 o 
  -1 -12   8       16.96       25.15     34.71 o 
   0 -12   8        0.50       -7.22     23.24 o 
   1 -12   8     1578.10     1606.40     51.95 o 
   2 -12   8      333.37      373.58     35.55 o 
   3 -12   8      300.07      338.26     34.50 o 
   4 -12   8      512.31      522.50     36.53 o 
   5 -12   8      787.64      791.84     73.87 o 
   6 -12   8        2.41       50.63     57.47 o 
  -5 -11   8      351.75      317.47     73.94 o 
  -4 -11   8      797.04      774.46     40.98 o 
  -3 -11   8      316.78      295.69     30.36 o 
  -2 -11   8      788.08      771.99     36.55 o 
  -1 -11   8       25.32       14.07     16.70 o 
   0 -11   8       18.42       22.32     16.60 o 
   1 -11   8       13.85        4.28     15.02 o 
   2 -11   8       81.19       69.51     17.02 o 
   3 -11   8     1006.45     1003.16     41.81 o 
   4 -11   8       13.24       23.33     24.97 o 
   5 -11   8       22.42       41.08     29.71 o 
   6 -11   8       62.56       63.40     30.08 o 
   7 -11   8      484.76      485.67     49.13 o 
  -6 -10   8      170.88      134.95     40.26 o 
  -5 -10   8      236.35      179.63     28.23 o 
  -4 -10   8     1853.60     1989.24     50.28 o 
  -3 -10   8      396.92      422.99     30.93 o 
  -2 -10   8      112.36      157.48     21.62 o 
  -1 -10   8        0.32       -0.72     15.02 o 
   0 -10   8     1288.60     1301.50     39.68 o 
   1 -10   8        7.44        3.43     14.27 o 
   2 -10   8      659.20      610.24     33.07 o 
   3 -10   8       20.40       21.76     17.68 o 
   4 -10   8      154.76      120.91     26.03 o 
   5 -10   8       92.79      136.28     27.45 o 
   6 -10   8        3.51       31.42     25.11 o 
   7 -10   8      218.48      241.33     37.06 o 
   8 -10   8       87.71       84.41     32.48 o 
  -7  -9   8      466.78      479.92     67.81 o 
  -6  -9   8      837.93      800.03     63.25 o 
  -5  -9   8     1263.93     1123.16     32.18 o 
  -4  -9   8      926.81      933.01     32.02 o 
  -3  -9   8      210.02      253.57     22.39 o 
  -2  -9   8      935.35     1009.54     34.21 o 
  -1  -9   8      188.72      191.78     19.22 o 
   0  -9   8        0.67        0.12     13.61 o 
   1  -9   8      336.76      342.25     26.56 o 
   2  -9   8     1432.35     1546.71     46.97 o 
   3  -9   8      252.41      264.98     29.95 o 
   4  -9   8       55.91       38.05     21.83 o 
   5  -9   8      461.94      537.58     41.79 o 
   6  -9   8      397.08      430.49     39.58 o 
   7  -9   8       21.11       -3.32     23.13 o 
   8  -9   8        0.89        2.12     36.13 o 
   9  -9   8       22.23       32.28     39.73 o 
  -8  -8   8        1.40        7.23     44.61 o 
  -7  -8   8      406.01      420.76     58.87 o 
  -6  -8   8      769.79      628.20     35.39 o 
  -5  -8   8      532.36      492.69     30.23 o 
  -4  -8   8       19.20       26.67     14.36 o 
  -3  -8   8       11.73       13.80     14.09 o 
  -2  -8   8      208.03      184.67     19.27 o 
  -1  -8   8       25.21        4.55     11.99 o 
   0  -8   8     1015.31      915.10     29.79 o 
   1  -8   8      500.16      517.39     24.65 o 
   2  -8   8     1000.08      892.74     35.15 o 
   3  -8   8     1117.49     1099.68     45.80 o 
   4  -8   8      246.54      304.74     36.77 o 
   5  -8   8       43.13       43.34     23.86 o 
   6  -8   8      609.57      604.25     47.26 o 
   7  -8   8        0.02       14.47     26.88 o 
   8  -8   8      254.56      280.59     45.17 o 
   9  -8   8       20.53       32.56     34.67 o 
  10  -8   8      108.74      113.15     41.44 o 
  -8  -7   8        7.33       -2.41     47.02 o 
  -7  -7   8       92.87      108.71     30.40 o 
  -6  -7   8       19.25       33.30     15.01 o 
  -5  -7   8       97.99       93.73     19.94 o 
  -4  -7   8       22.46       20.44     15.91 o 
  -3  -7   8       66.31       44.30     15.80 o 
  -2  -7   8     1182.38     1104.90     33.25 o 
  -1  -7   8      210.45      248.00     18.42 o 
   0  -7   8      941.51      910.46     27.09 o 
   1  -7   8        3.92        5.31     10.72 o 
   2  -7   8      545.28      541.84     25.35 o 
   3  -7   8     1314.65     1297.39     41.39 o 
   4  -7   8      712.54      756.10     35.12 o 
   5  -7   8      197.40      169.93     23.86 o 
   6  -7   8     1364.96     1303.48     54.58 o 
   7  -7   8      126.55      113.50     24.52 o 
   8  -7   8      173.30      151.83     31.81 o 
   9  -7   8      153.84      147.03     29.14 o 
  10  -7   8      778.03      834.27     89.62 o 
  11  -7   8       60.84       -3.62     60.68 o 
  -8  -6   8       52.70       77.97     22.84 o 
  -7  -6   8      129.38      160.21     26.22 o 
  -6  -6   8       76.52       61.36     23.82 o 
  -5  -6   8      215.91      191.88     26.76 o 
  -4  -6   8      420.60      452.68     33.38 o 
  -3  -6   8      269.18      302.10     29.14 o 
  -2  -6   8       13.86       16.89     12.53 o 
  -1  -6   8      423.59      375.98     22.85 o 
   0  -6   8     2351.83     2457.53     39.91 o 
   1  -6   8     2704.43     2859.80     47.66 o 
   2  -6   8      845.58      815.86     28.96 o 
   3  -6   8      606.74      695.98     29.41 o 
   4  -6   8      188.64      182.40     23.62 o 
   5  -6   8        5.41       -4.77     15.49 o 
   6  -6   8      262.96      315.48     35.26 o 
   7  -6   8      167.47      152.60     31.38 o 
   8  -6   8      560.67      579.03     50.47 o 
   9  -6   8       28.05       13.54     22.69 o 
  10  -6   8      288.61      301.32     39.95 o 
  11  -6   8      457.69      435.92     55.06 o 
  -9  -5   8      232.09      188.07     42.60 o 
  -8  -5   8       43.01       71.17     22.26 o 
  -7  -5   8       11.95       21.71     18.40 o 
  -6  -5   8      297.15      249.95     43.33 o 
  -5  -5   8       26.48       24.60     17.09 o 
  -4  -5   8      321.59      338.26     31.59 o 
  -3  -5   8       14.09       19.45     13.64 o 
  -2  -5   8     2387.92     2474.18     54.28 o 
  -1  -5   8     2099.66     2241.26     51.98 o 
   0  -5   8     6377.28     6678.47     76.14 o 
   1  -5   8     3847.09     4093.54     84.68 o 
   2  -5   8     3886.77     3919.32     86.47 o 
   3  -5   8      207.89      220.81     22.36 o 
   4  -5   8       23.35       17.84     15.91 o 
   5  -5   8      749.45      803.45     37.01 o 
   6  -5   8      235.48      169.56     23.33 o 
   7  -5   8      734.61      720.68     42.35 o 
   8  -5   8      418.78      499.15     49.68 o 
   9  -5   8        0.18       -5.67     21.34 o 
  10  -5   8      471.25      408.33     46.02 o 
  11  -5   8       11.97        1.49     26.07 o 
  12  -5   8      225.16      205.04     39.10 o 
  -9  -4   8      344.98      331.94     63.49 o 
  -8  -4   8       18.20       13.47     20.79 o 
  -7  -4   8       83.91       68.94     29.33 o 
  -6  -4   8        3.11        8.37     19.11 o 
  -5  -4   8      590.25      642.19     38.04 o 
  -4  -4   8      210.79      277.36     29.36 o 
  -3  -4   8       10.39       25.54     13.96 o 
  -2  -4   8     3224.96     3241.28     60.35 o 
  -1  -4   8     6227.72     6445.60    102.99 o 
   0  -4   8    11885.31    13000.96    325.51 o 
   1  -4   8     2926.28     3155.00    134.23 o 
   2  -4   8     5838.82     5913.90    117.92 o 
   3  -4   8      813.84      874.69     65.10 o 
   4  -4   8      849.96      765.17     56.26 o 
   5  -4   8      517.10      674.44     38.19 o 
   6  -4   8      190.48      156.55     21.43 o 
   7  -4   8      244.57      237.35     29.41 o 
   8  -4   8      714.03      627.49     52.86 o 
   9  -4   8      313.73      332.06     44.48 o 
  10  -4   8        0.61      -12.85     20.21 o 
  11  -4   8      687.13      666.89     53.08 o 
  12  -4   8        0.59       10.55     31.66 o 
  13  -4   8        9.98      -18.08     36.57 o 
 -10  -3   8       36.87       37.86     42.29 o 
  -9  -3   8       62.92       69.24     34.16 o 
  -8  -3   8      186.48      213.90     32.26 o 
  -7  -3   8      748.62      713.83     60.20 o 
  -6  -3   8       21.74       17.16     20.72 o 
  -5  -3   8       42.45       56.90     19.49 o 
  -4  -3   8      638.10      676.81     38.07 o 
  -3  -3   8      914.98      854.77     35.53 o 
  -2  -3   8     2780.22     2782.88     78.25 o 
  -1  -3   8     4767.13     4733.84    131.12 o 
   0  -3   8     5086.92     5131.04     66.02 o 
   1  -3   8     4452.33     4358.98     80.74 o 
   2  -3   8     1076.84     1289.88     32.11 o 
   3  -3   8     2934.28     3020.55     52.48 o 
   4  -3   8     3608.78     3663.58     80.37 o 
   5  -3   8       77.89       88.41     28.13 o 
   6  -3   8       80.24       56.27     18.88 o 
   7  -3   8      952.34      884.83     43.78 o 
   8  -3   8      142.35      188.81     27.42 o 
   9  -3   8     2356.65     2423.99    108.91 o 
  10  -3   8      303.03      346.11     46.41 o 
  11  -3   8        4.18       11.73     24.32 o 
  12  -3   8      340.48      354.32     52.83 o 
  13  -3   8       43.64       48.91     36.23 o 
 -10  -2   8        4.35       12.36     32.52 o 
  -9  -2   8       90.22       87.80     27.68 o 
  -8  -2   8       76.01       36.72     20.66 o 
  -7  -2   8      236.35      263.88     46.82 o 
  -6  -2   8      193.30      226.48     33.54 o 
  -5  -2   8      157.86      156.40     24.40 o 
  -4  -2   8      775.75      693.96     29.26 o 
  -3  -2   8      173.68      182.41     20.25 o 
  -2  -2   8      339.33      371.35     27.38 o 
  -1  -2   8      177.22      124.55     19.43 o 
   0  -2   8     5427.90     5696.02    113.33 o 
   1  -2   8      370.53      463.57     29.35 o 
   2  -2   8      250.26      226.86     24.01 o 
   3  -2   8       42.65       40.67     14.93 o 
   4  -2   8      289.41      271.17     19.64 o 
   5  -2   8       13.95        7.85     12.81 o 
   6  -2   8      152.59      189.65     23.79 o 
   7  -2   8        2.32        9.19     17.36 o 
   8  -2   8       80.89       95.54     24.81 o 
   9  -2   8      283.30      276.91     44.26 o 
  10  -2   8      111.02      109.40     32.60 o 
  11  -2   8       12.91       25.37     20.44 o 
  12  -2   8      102.20       79.84     26.01 o 
  13  -2   8        2.17       -7.70     26.26 o 
 -10  -1   8      228.73      203.11     35.47 o 
  -9  -1   8      664.37      713.05     47.96 o 
  -8  -1   8       16.98       15.27     34.16 o 
  -7  -1   8        1.31       28.83     25.56 o 
  -6  -1   8       81.84      100.63     25.43 o 
  -5  -1   8     1264.32     1415.95     61.15 o 
  -4  -1   8      320.21      350.12     24.90 o 
  -3  -1   8      321.52      387.92     33.68 o 
  -2  -1   8      466.80      395.03     40.59 o 
  -1  -1   8      102.13       99.66     26.12 o 
   0  -1   8      214.55      210.18     31.35 o 
   1  -1   8      346.35      369.94     28.28 o 
   2  -1   8      415.11      402.36     29.26 o 
   3  -1   8     1470.40     1500.11     40.81 o 
   4  -1   8     1367.28     1453.37     39.88 o 
   5  -1   8     6199.36     6103.96     80.54 o 
   6  -1   8       92.71       74.98     18.29 o 
   7  -1   8      929.03      870.12     36.97 o 
   8  -1   8       74.83       60.39     17.74 o 
   9  -1   8       81.94       57.12     18.77 o 
  10  -1   8        6.52       14.99     23.91 o 
  11  -1   8        3.90        7.27     22.59 o 
  12  -1   8       55.79       69.74     22.31 o 
  13  -1   8      116.38      121.03     31.84 o 
 -10   0   8      133.65      115.59     32.14 o 
  -9   0   8      194.78      226.16     34.15 o 
  -8   0   8      601.69      626.02     62.89 o 
  -7   0   8      394.97      351.18     49.25 o 
  -6   0   8      213.20      230.77     33.47 o 
  -5   0   8      610.65      683.19     47.12 o 
  -4   0   8       69.30      117.45     22.62 o 
  -3   0   8      900.09      818.71     45.30 o 
  -2   0   8       23.67       25.32     21.70 o 
  -1   0   8       22.11       56.66     22.91 o 
   0   0   8     1051.92     1118.36     44.89 o 
   1   0   8     1202.18     1319.48     54.05 o 
   2   0   8    10126.83    12127.53    669.91 o 
   3   0   8     2564.03     3204.72     75.53 o 
   4   0   8       82.71       82.13     14.80 o 
   5   0   8     4015.82     3941.56    102.19 o 
   6   0   8     1524.54     1594.99     51.04 o 
   7   0   8     2215.52     2393.76     63.86 o 
   8   0   8       70.58       72.11     15.30 o 
   9   0   8     1297.86     1356.92     47.84 o 
  10   0   8       82.78       55.32     27.68 o 
  11   0   8       19.89       14.78     20.36 o 
  12   0   8      202.04      221.09     32.06 o 
  13   0   8       27.79       25.04     30.68 o 
  14   0   8       40.00       44.21     47.82 o 
 -10   1   8       16.00       13.42     28.49 o 
  -9   1   8       10.45       22.93     23.97 o 
  -8   1   8      362.66      413.84     39.86 o 
  -7   1   8      224.22      184.49     38.00 o 
  -6   1   8     1103.99     1054.45     96.85 o 
  -5   1   8        2.09        1.54     18.64 o 
  -4   1   8       52.31       44.93     24.28 o 
  -3   1   8       19.43       43.40     31.35 o 
   0   1   8       47.88        7.23     18.89 o 
   1   1   8     2269.18     2512.46     94.04 o 
   2   1   8     2381.48     2733.59    111.32 o 
   3   1   8     4944.27     4552.93     73.64 o 
   4   1   8     8430.37     8947.18    318.48 o 
   5   1   8    10266.69     9667.14    256.99 o 
   6   1   8      536.97      468.02     26.99 o 
   7   1   8     1755.42     1741.34     53.77 o 
   8   1   8      943.45     1012.70     86.40 o 
   9   1   8      645.36      564.02     67.11 o 
  10   1   8        7.10        2.17     20.82 o 
  11   1   8       49.48       51.06     23.26 o 
  12   1   8        2.63       15.84     21.14 o 
  13   1   8       14.25        7.29     33.88 o 
  14   1   8      274.31      344.07     53.09 o 
 -10   2   8      175.17      177.52     31.41 o 
  -9   2   8        5.16      -13.25     21.91 o 
  -8   2   8      178.37      198.57     31.35 o 
  -7   2   8       62.24       66.20     29.84 o 
  -6   2   8        8.92       10.86     18.49 o 
  -5   2   8      200.70      260.92     34.23 o 
  -4   2   8     1707.29     1824.01     74.16 o 
  -3   2   8     3648.95     3514.30    131.41 o 
  -2   2   8      281.05      189.28     46.21 o 
  -1   2   8     1498.55     1783.47     83.99 o 
   0   2   8      562.97      723.64     67.92 o 
   1   2   8     1276.19     1414.32     36.75 o 
   2   2   8       58.03       52.61     12.66 o 
   3   2   8     3626.39     3915.62     57.42 o 
   4   2   8     4859.82     4931.58     64.44 o 
   5   2   8     4498.70     3922.99     94.15 o 
   6   2   8      179.72      225.04     49.03 o 
   7   2   8     1863.44     1700.29    100.87 o 
   8   2   8      821.83      919.87     86.40 o 
   9   2   8     1096.34     1058.83    122.17 o 
  10   2   8       33.66       27.13     21.42 o 
  11   2   8       57.38       66.84     21.40 o 
  12   2   8       14.21       12.34     19.16 o 
  13   2   8      118.90      124.91     41.31 o 
  14   2   8        4.78       15.63     35.14 o 
 -10   3   8       28.65       25.90     38.87 o 
  -9   3   8       16.98       16.71     26.97 o 
  -8   3   8       15.71       52.40     24.60 o 
  -7   3   8      355.19      347.75     39.51 o 
  -6   3   8        2.19      -13.76     17.08 o 
  -5   3   8       13.87       29.96     17.62 o 
  -4   3   8      157.85      156.48     23.19 o 
  -3   3   8     1307.30     1429.03     92.03 o 
  -2   3   8     5228.80     5229.46    128.19 o 
  -1   3   8     1420.22     1609.34     59.26 o 
   0   3   8     2069.23     2398.33     93.63 o 
   1   3   8       19.68        7.64     19.69 o 
   2   3   8     1391.42     1159.78     67.11 o 
   3   3   8      163.35      152.78     21.73 o 
   4   3   8        2.88        3.21     18.49 o 
   5   3   8     3460.37     3069.58     80.13 o 
   6   3   8      613.71      685.58     64.70 o 
   7   3   8      283.88      360.47     57.06 o 
   8   3   8      138.04      199.39     25.10 o 
   9   3   8     1407.98     1384.34     50.49 o 
  10   3   8       89.50       74.20     21.18 o 
  11   3   8        2.88       -7.57     16.81 o 
  12   3   8       94.86       81.85     21.52 o 
  13   3   8       10.57        9.17     25.34 o 
  14   3   8        1.51      -20.90     37.37 o 
 -10   4   8        8.78       11.17     31.28 o 
  -9   4   8      368.57      328.80     36.29 o 
  -8   4   8        2.83       -9.19     20.14 o 
  -7   4   8       72.91       72.92     24.04 o 
  -6   4   8        1.59       -2.89     16.97 o 
  -5   4   8      285.02      350.89     26.96 o 
  -4   4   8        3.28        0.31     12.46 o 
  -3   4   8     1732.63     1695.22     55.85 o 
  -2   4   8     1985.31     1904.94     66.22 o 
  -1   4   8     8588.80     8846.79    286.53 o 
   0   4   8    10608.74    10971.46    253.78 o 
   1   4   8      875.10      917.69     57.27 o 
   2   4   8       10.61        0.82     13.32 o 
   3   4   8      775.85     1003.54     36.86 o 
   4   4   8       38.60       14.97     13.06 o 
   5   4   8       48.06       64.36     17.16 o 
   6   4   8      368.45      265.32     33.19 o 
   7   4   8     2829.03     2774.14     54.39 o 
   8   4   8       84.21      110.46     18.27 o 
   9   4   8      327.94      352.88     31.72 o 
  10   4   8      500.31      571.54     36.31 o 
  11   4   8      223.59      269.33     29.95 o 
  12   4   8      616.00      654.33     37.72 o 
  13   4   8      111.75       87.49     27.49 o 
 -10   5   8      295.43      258.00     67.11 o 
  -9   5   8       38.58        2.35     24.49 o 
  -8   5   8       74.40       51.17     23.90 o 
  -7   5   8       24.62        1.30     18.89 o 
  -6   5   8        4.03       -5.99     16.29 o 
  -5   5   8      488.29      522.85     30.95 o 
  -4   5   8      157.44      136.70     19.60 o 
  -3   5   8     3867.29     3561.23     96.58 o 
  -2   5   8     1509.86     1554.41     86.40 o 
  -1   5   8     2705.10     2624.32    171.19 o 
   0   5   8     1513.49     1432.71     69.12 o 
   1   5   8     1780.73     1494.55     52.71 o 
   2   5   8      186.62      232.95     31.95 o 
   3   5   8      667.09      665.30     31.69 o 
   4   5   8        6.05       25.49     14.04 o 
   5   5   8      182.87      211.37     28.76 o 
   6   5   8       13.70       42.18     24.53 o 
   7   5   8        6.31        0.91     11.06 o 
   8   5   8       22.92       66.11     16.11 o 
   9   5   8      334.15      359.08     30.90 o 
  10   5   8      922.05      891.10     41.32 o 
  11   5   8      520.42      536.82     34.40 o 
  12   5   8      217.23      225.61     27.03 o 
  13   5   8       78.64       94.78     22.75 o 
  -9   6   8      223.62      213.98     46.06 o 
  -8   6   8      357.73      384.81     33.17 o 
  -7   6   8       87.52      107.03     25.00 o 
  -6   6   8       16.07       49.53     21.76 o 
  -5   6   8      185.66      193.72     24.03 o 
  -4   6   8       52.73       51.82     14.07 o 
  -3   6   8     1743.94     1839.85     36.20 o 
  -2   6   8      400.08      411.58     29.63 o 
  -1   6   8      880.03      990.19     66.31 o 
   0   6   8      579.56      588.93     37.06 o 
   1   6   8      221.75      182.59     26.09 o 
   2   6   8       33.69       27.24     13.22 o 
   3   6   8        8.75       28.38     13.64 o 
   4   6   8      284.05      255.87     24.05 o 
   5   6   8       93.54       72.02     18.41 o 
   6   6   8      217.50      234.70     23.17 o 
   7   6   8     1867.65     1796.07     35.02 o 
   8   6   8     3151.34     3091.03     52.57 o 
   9   6   8      696.24      670.02     32.35 o 
  10   6   8      686.86      767.07     34.52 o 
  11   6   8        0.75        5.50     14.72 o 
  12   6   8      441.88      502.61     29.09 o 
  13   6   8      150.04      146.84     37.73 o 
  -9   7   8       22.04       61.28     42.93 o 
  -8   7   8      406.63      535.41     42.01 o 
  -7   7   8       50.59       53.95     20.47 o 
  -6   7   8        0.93        8.88     15.46 o 
  -5   7   8     1041.03     1048.71     32.92 o 
  -4   7   8       67.17       75.03     13.56 o 
  -3   7   8      187.70      202.21     18.87 o 
  -2   7   8      242.22      239.54     19.26 o 
  -1   7   8       61.21       72.61     14.02 o 
   0   7   8      332.04      329.53     42.60 o 
   1   7   8      672.14      641.78     47.42 o 
   2   7   8     1093.22     1035.02     36.85 o 
   3   7   8       20.41       21.04     13.38 o 
   4   7   8      212.45      221.29     25.20 o 
   5   7   8        0.41        2.33      9.95 o 
   6   7   8      175.29      180.03     16.80 o 
   7   7   8      515.66      523.48     23.94 o 
   8   7   8     4263.62     4117.65     74.79 o 
   9   7   8      485.14      507.91     27.69 o 
  10   7   8      185.41      235.74     24.47 o 
  11   7   8       77.76       85.66     18.66 o 
  12   7   8      811.71      866.74     37.83 o 
  13   7   8      117.76      102.00     51.44 o 
  -9   8   8       27.17       -9.24     59.07 o 
  -8   8   8        7.65       13.11     24.76 o 
  -7   8   8       66.75       70.88     20.71 o 
  -6   8   8       68.12       67.48     16.66 o 
  -5   8   8       94.92       79.75     15.66 o 
  -4   8   8      176.63      141.88     16.01 o 
  -3   8   8      642.35      639.21     24.39 o 
  -2   8   8      983.21      877.93     25.33 o 
  -1   8   8       15.46       10.98      9.67 o 
   0   8   8      686.11      709.49     26.25 o 
   1   8   8      161.58      156.32     18.12 o 
   2   8   8     1572.37     1376.80     30.14 o 
   3   8   8     2581.08     2581.15     46.46 o 
   4   8   8     2710.58     2821.69     44.00 o 
   5   8   8        0.81       10.46     10.91 o 
   6   8   8      647.00      700.33     22.98 o 
   7   8   8        0.21       -4.61     11.37 o 
   8   8   8        7.49       20.16     12.66 o 
   9   8   8       33.61       32.66     13.67 o 
  10   8   8      607.36      623.81     26.86 o 
  11   8   8       75.16       89.05     20.90 o 
  12   8   8       90.57       78.39     46.06 o 
  -8   9   8       11.83       22.12     36.36 o 
  -7   9   8       64.84       66.06     22.97 o 
  -6   9   8       10.18       19.71     14.52 o 
  -5   9   8       72.79       58.19     15.90 o 
  -4   9   8       32.02       31.87     12.76 o 
  -3   9   8       33.43       34.97     12.33 o 
  -2   9   8        0.63       -5.39     10.08 o 
  -1   9   8       11.96       17.45     12.66 o 
   0   9   8     1814.65     1844.83     43.28 o 
   1   9   8      473.34      505.97     28.64 o 
   2   9   8     2101.65     2168.69     41.98 o 
   3   9   8     1872.42     1923.78     39.89 o 
   4   9   8     4287.78     4119.71     60.92 o 
   5   9   8      362.87      352.75     25.57 o 
   6   9   8     2438.09     2462.01     56.95 o 
   7   9   8        8.55       -2.55     16.55 o 
   8   9   8      139.97      120.07     18.05 o 
   9   9   8       32.12       59.65     21.23 o 
  10   9   8      105.65      132.57     24.67 o 
  11   9   8      224.34      206.73     30.25 o 
  12   9   8      274.20      241.01     40.13 o 
  -7  10   8        5.89       19.39     22.92 o 
  -6  10   8      114.36      118.36     23.10 o 
  -5  10   8      153.10      117.91     21.08 o 
  -4  10   8       10.30        1.42     14.00 o 
  -3  10   8        2.57       19.80     13.49 o 
  -2  10   8      303.73      339.45     23.17 o 
  -1  10   8       87.70       73.16     14.67 o 
   0  10   8     1417.08     1344.80     38.69 o 
   1  10   8     5746.75     5609.77     91.36 o 
   2  10   8     4884.89     5180.97     61.11 o 
   3  10   8     3103.57     3105.91     48.91 o 
   4  10   8     1240.02     1194.20     33.79 o 
   5  10   8      707.32      734.73     33.87 o 
   6  10   8     1718.56     1760.30     48.24 o 
   7  10   8      293.02      301.52     29.06 o 
   8  10   8       42.15       54.81     18.81 o 
   9  10   8      226.64      234.01     27.01 o 
  10  10   8        1.63       -3.83     20.81 o 
  11  10   8        8.40        1.84     25.81 o 
  12  10   8       41.92       26.72     35.47 o 
  -7  11   8        1.09       -0.84     33.04 o 
  -6  11   8       10.14      -13.12     21.42 o 
  -5  11   8      308.31      271.62     26.57 o 
  -4  11   8      157.63      130.00     19.65 o 
  -3  11   8       49.72       47.66     15.21 o 
  -2  11   8        4.56       -6.40     12.66 o 
  -1  11   8       97.50       89.25     15.32 o 
   0  11   8     1285.96     1281.66     32.79 o 
   1  11   8     1114.80     1088.73     41.31 o 
   2  11   8     1871.47     1856.71     50.67 o 
   3  11   8      740.72      787.96     34.18 o 
   4  11   8     1096.07     1017.18     41.24 o 
   5  11   8      163.53      152.27     21.20 o 
   6  11   8      466.87      433.73     28.21 o 
   7  11   8      124.69      145.32     20.68 o 
   8  11   8       59.24       63.94     18.48 o 
   9  11   8      190.07      189.13     25.47 o 
  10  11   8        2.50       -0.60     26.17 o 
  11  11   8      126.25      116.35     31.38 o 
  -6  12   8        2.05        4.88     35.69 o 
  -5  12   8        0.38       10.59     24.93 o 
  -4  12   8      155.34      116.77     21.74 o 
  -3  12   8      496.92      484.84     30.90 o 
  -2  12   8        2.64        1.09     18.77 o 
  -1  12   8      459.96      419.86     28.10 o 
   0  12   8      795.57      848.08     34.73 o 
   1  12   8       11.45        4.26     14.20 o 
   2  12   8      110.69       88.25     18.87 o 
   3  12   8        0.57       10.12     15.25 o 
   4  12   8      309.48      378.81     29.81 o 
   5  12   8       17.78       30.45     19.85 o 
   6  12   8      166.14      140.34     24.75 o 
   7  12   8      116.01      102.80     24.04 o 
   8  12   8        1.86        7.31     23.45 o 
   9  12   8      180.31      187.59     37.87 o 
  10  12   8       12.13       16.02     37.39 o 
  -5  13   8       50.88       32.63     37.38 o 
  -4  13   8      127.13      126.52     27.39 o 
  -3  13   8       30.52       20.93     19.26 o 
  -2  13   8        7.69        4.72     15.25 o 
  -1  13   8       18.00       17.98     15.02 o 
   0  13   8        0.12       -3.50     18.98 o 
   1  13   8        2.10        9.82     22.15 o 
   2  13   8        0.15        5.57     21.76 o 
   3  13   8      209.97      247.38     44.23 o 
   4  13   8        2.40       35.36     49.03 o 
   5  13   8       43.49       58.27     35.79 o 
   6  13   8       72.37       68.25     40.30 o 
   7  13   8      333.66      328.98     34.22 o 
   8  13   8      179.33      119.93     31.66 o 
   9  13   8      297.33      253.72     43.66 o 
  -4  14   8       14.84       34.96     60.28 o 
  -3  14   8      100.06       83.75     39.49 o 
  -2  14   8       10.07       -5.95     35.63 o 
  -1  14   8       57.01       55.18     27.11 o 
   0  14   8       48.49       47.94     24.33 o 
   1  14   8       23.75       38.18     22.68 o 
   2  14   8       22.31       19.51     21.97 o 
   3  14   8        0.19       -4.42     39.38 o 
   4  14   8       11.37       17.31     32.54 o 
   5  14   8      649.04      702.06    103.68 o 
   6  14   8      431.62      453.30    111.32 o 
   7  14   8      828.82      744.25    106.49 o 
   8  14   8      105.14      109.71     76.35 o 
  -2  15   8       49.67       87.20     63.90 o 
  -1  15   8      194.84      123.69     44.61 o 
   0  15   8       46.05       66.87     30.88 o 
   1  15   8        7.32       -2.81     59.07 o 
  -2 -12   9        7.81      -46.21     46.21 o 
  -1 -12   9       84.74       96.53     41.95 o 
   0 -12   9       39.94       40.15     32.34 o 
   1 -12   9        5.00        9.24     26.65 o 
   2 -12   9       12.76       28.93     59.07 o 
   3 -12   9        2.06        6.66     44.73 o 
   4 -12   9       14.47       10.74     44.58 o 
   5 -12   9       59.99       47.82     60.28 o 
  -3 -11   9        0.44      -26.73     27.10 o 
  -2 -11   9      291.76      291.96     31.15 o 
  -1 -11   9      519.98      442.65     33.82 o 
   0 -11   9      336.74      370.63     30.92 o 
   1 -11   9       14.86       18.94     18.03 o 
   2 -11   9      119.17       98.55     24.30 o 
   3 -11   9      242.03      212.78     30.24 o 
   4 -11   9       30.43       37.47     32.56 o 
   5 -11   9       78.60       74.69     24.43 o 
   6 -11   9      302.23      291.25     32.05 o 
   7 -11   9      240.31      252.21     45.31 o 
  -5 -10   9      183.39      154.30     41.48 o 
  -4 -10   9     1259.59     1219.61     48.07 o 
  -3 -10   9     1673.79     1655.03     48.23 o 
  -2 -10   9     1439.10     1545.07     46.29 o 
  -1 -10   9       54.24       52.93     18.47 o 
   0 -10   9      235.71      262.09     25.99 o 
   1 -10   9      478.28      467.68     28.57 o 
   2 -10   9      185.88      211.18     23.74 o 
   3 -10   9      161.15      179.30     25.63 o 
   4 -10   9      153.65      149.04     25.14 o 
   5 -10   9      324.48      320.41     38.29 o 
   6 -10   9      179.76      183.47     35.21 o 
   7 -10   9       90.11      101.92     33.14 o 
   8 -10   9       63.16      146.26     50.14 o 
  -6  -9   9      117.70      124.20     42.01 o 
  -5  -9   9      124.51      124.81     32.85 o 
  -4  -9   9     1152.69     1142.39     32.86 o 
  -3  -9   9     1507.17     1597.51     38.91 o 
  -2  -9   9     2001.37     1974.35     44.69 o 
  -1  -9   9     1372.09     1476.89     46.51 o 
   0  -9   9      109.02      108.16     18.87 o 
   1  -9   9      132.46      128.03     18.20 o 
   2  -9   9      705.02      663.35     30.23 o 
   3  -9   9     1587.47     1549.22     47.10 o 
   4  -9   9       21.32        6.45     17.64 o 
   5  -9   9      625.50      658.79     44.24 o 
   6  -9   9       54.78       85.91     27.14 o 
   7  -9   9       13.19        3.91     43.60 o 
   8  -9   9        3.92       27.33     40.35 o 
   9  -9   9        0.22       10.49     41.61 o 
  -7  -8   9       33.21        5.22     58.67 o 
  -6  -8   9      108.51      137.49     41.75 o 
  -5  -8   9      523.33      505.03     30.86 o 
  -4  -8   9      804.53      850.76     36.18 o 
  -3  -8   9      169.27      134.95     20.75 o 
  -2  -8   9     1706.70     1687.24     44.05 o 
  -1  -8   9       85.37       72.04     16.71 o 
   0  -8   9      400.39      410.42     25.25 o 
   1  -8   9     2923.42     2765.88     50.36 o 
   2  -8   9     1354.15     1429.69     42.92 o 
   3  -8   9      171.04      172.74     23.43 o 
   4  -8   9      157.26      156.38     29.13 o 
   5  -8   9       25.80       12.92     22.58 o 
   6  -8   9       26.63       24.20     27.21 o 
   7  -8   9        0.11       29.81     28.39 o 
   8  -8   9       63.67       67.39     35.62 o 
   9  -8   9        1.14       27.07     44.51 o 
  10  -8   9       45.53       56.66     62.69 o 
  -8  -7   9       61.39       34.56     51.44 o 
  -7  -7   9        0.24        2.81     47.02 o 
  -6  -7   9        3.06       28.96     25.97 o 
  -5  -7   9       44.91       28.69     18.59 o 
  -4  -7   9     1945.48     1754.08     49.74 o 
  -3  -7   9      504.50      539.74     30.98 o 
  -2  -7   9       93.24       79.89     16.58 o 
  -1  -7   9       51.22       69.99     15.78 o 
   0  -7   9     2624.23     2341.29     40.87 o 
   1  -7   9      510.11      454.20     22.59 o 
   2  -7   9      329.23      341.42     22.07 o 
   3  -7   9      418.54      387.35     28.56 o 
   4  -7   9       41.84       50.22     18.45 o 
   5  -7   9      417.74      363.83     36.53 o 
   6  -7   9        0.63       -2.59     18.52 o 
   7  -7   9        0.05       -7.79     18.50 o 
   8  -7   9       19.70       21.77     21.65 o 
   9  -7   9       24.04       13.89     21.80 o 
  10  -7   9       32.27      139.05     62.29 o 
  11  -7   9      420.28      422.36     93.23 o 
  -8  -6   9      138.49      100.87     63.49 o 
  -7  -6   9        0.07        0.87     18.01 o 
  -6  -6   9      133.20      139.38     33.76 o 
  -5  -6   9       22.22        7.18     17.88 o 
  -4  -6   9       93.15       81.26     20.36 o 
  -3  -6   9        0.26       -8.85     14.52 o 
  -2  -6   9     1268.40     1259.96     42.48 o 
  -1  -6   9       52.96       80.92     16.14 o 
   0  -6   9      857.38      919.44     31.60 o 
   1  -6   9     4195.09     4175.49     59.28 o 
   2  -6   9      446.06      494.61     25.77 o 
   3  -6   9      847.45      819.87     33.20 o 
   4  -6   9     3615.58     3610.82    113.46 o 
   5  -6   9     1490.83     1595.32    103.79 o 
   6  -6   9      674.00      630.75     50.87 o 
   7  -6   9       10.39       17.69     23.56 o 
   8  -6   9      406.53      369.79     43.34 o 
   9  -6   9        9.68        5.46     22.03 o 
  10  -6   9        1.09       17.94     23.21 o 
  11  -6   9      456.87      389.22     46.11 o 
  -8  -5   9       20.41        5.52     26.82 o 
  -7  -5   9       16.21       16.54     19.48 o 
  -6  -5   9       15.12       21.30     25.57 o 
  -5  -5   9       57.41       59.85     19.50 o 
  -4  -5   9      224.69      204.45     26.13 o 
  -3  -5   9       20.36       33.62     16.70 o 
  -2  -5   9      667.58      734.88     34.72 o 
  -1  -5   9     1428.94     1552.07     41.24 o 
   0  -5   9     4649.70     5012.19     76.14 o 
   1  -5   9     6474.52     6684.19     78.08 o 
   2  -5   9     2823.01     2755.14     56.39 o 
   3  -5   9     1522.02     1481.21     43.22 o 
   4  -5   9       48.64       64.79     17.16 o 
   5  -5   9     1844.60     1837.45     53.47 o 
   6  -5   9     1313.01     1447.46     64.62 o 
   7  -5   9       86.13       86.60     28.47 o 
   8  -5   9     1270.39     1328.01     69.79 o 
   9  -5   9        0.07      -10.74     20.25 o 
  10  -5   9      230.65      210.71     36.89 o 
  11  -5   9        3.10       16.72     32.03 o 
  12  -5   9       28.28       -3.84     32.31 o 
  -9  -4   9       15.75      -14.87     39.78 o 
  -8  -4   9      103.08       92.85     26.44 o 
  -7  -4   9      286.82      394.30     49.07 o 
  -6  -4   9       18.81        6.01     24.04 o 
  -5  -4   9       92.89      121.16     22.96 o 
  -4  -4   9      392.94      378.46     32.86 o 
  -3  -4   9      176.94      141.81     22.06 o 
  -2  -4   9     1434.51     1574.38     46.52 o 
  -1  -4   9     2969.99     3037.99     54.35 o 
   0  -4   9     1208.69     1294.85     36.93 o 
   1  -4   9     5210.42     5597.73     85.87 o 
   2  -4   9     3978.62     4190.72     85.31 o 
   3  -4   9     2695.56     2527.68     77.68 o 
   4  -4   9       29.49       21.23     13.99 o 
   5  -4   9      285.91      276.69     29.80 o 
   6  -4   9      299.58      322.55     28.15 o 
   7  -4   9     1583.00     1453.37     55.92 o 
   8  -4   9       17.95       27.02     24.49 o 
   9  -4   9       47.43       72.85     27.79 o 
  10  -4   9       79.23       92.74     29.84 o 
  11  -4   9      158.12      174.62     36.72 o 
  12  -4   9      144.48      130.90     38.16 o 
  -9  -3   9        6.78       -2.66     32.55 o 
  -8  -3   9        2.34        1.88     22.41 o 
  -7  -3   9     1748.33     1910.46    116.54 o 
  -6  -3   9      258.09      252.15     34.98 o 
  -5  -3   9      570.95      498.11     36.57 o 
  -4  -3   9        4.08        6.50     15.40 o 
  -3  -3   9        6.12        4.23     14.97 o 
  -2  -3   9      380.89      348.63     27.76 o 
  -1  -3   9     1286.84     1250.29     27.29 o 
   0  -3   9     3986.54     3866.57    105.56 o 
   1  -3   9     1949.79     1842.65     59.16 o 
   2  -3   9     1718.36     1650.61     36.94 o 
   3  -3   9     4031.71     3992.58     61.06 o 
   4  -3   9     1620.90     1629.43     62.20 o 
   5  -3   9     2382.75     2118.60     60.30 o 
   6  -3   9       64.10       58.00     19.46 o 
   7  -3   9      855.72      875.98     44.51 o 
   8  -3   9     1700.36     1704.53     79.91 o 
   9  -3   9      192.77      226.35     39.92 o 
  10  -3   9      252.86      186.79     44.00 o 
  11  -3   9       60.02       33.04     27.81 o 
  12  -3   9     1007.81      950.35     57.54 o 
  13  -3   9       57.91       63.96     37.70 o 
  -9  -2   9       63.21       29.08     27.41 o 
  -8  -2   9      129.03      111.69     23.27 o 
  -7  -2   9     1812.70     1855.18     83.80 o 
  -6  -2   9     2305.36     2342.38    131.11 o 
  -5  -2   9     3301.51     3398.76    107.97 o 
  -4  -2   9      224.16      231.46     28.46 o 
  -3  -2   9      108.88      118.09     16.56 o 
  -2  -2   9       14.21       14.54     11.31 o 
  -1  -2   9       43.89       55.13     15.57 o 
   0  -2   9       13.37       -1.62     12.48 o 
   1  -2   9     1201.90     1230.27     60.68 o 
   2  -2   9     5988.42     6153.16    174.52 o 
   3  -2   9      529.60      643.34     27.34 o 
   4  -2   9     2971.73     2739.41     50.84 o 
   5  -2   9     2625.75     2676.17    156.73 o 
   6  -2   9       75.81       65.39     14.88 o 
   7  -2   9       34.54       38.71     17.65 o 
   8  -2   9      272.72      285.92     27.14 o 
   9  -2   9      499.44      544.60     44.09 o 
  10  -2   9     1057.37     1065.12     55.51 o 
  11  -2   9       16.72        9.54     19.66 o 
  12  -2   9       33.88       44.54     28.27 o 
  13  -2   9      178.87      198.76     38.98 o 
 -10  -1   9      122.44      112.52     51.44 o 
  -9  -1   9      440.57      446.84     44.82 o 
  -8  -1   9       13.77        5.68     21.32 o 
  -7  -1   9      386.33      394.30     63.70 o 
  -6  -1   9     1648.28     1684.94     67.47 o 
  -5  -1   9     2532.38     2682.40     80.79 o 
  -4  -1   9      676.25      751.68     41.65 o 
  -3  -1   9      351.62      394.40     26.19 o 
  -2  -1   9      138.70      158.33     31.75 o 
  -1  -1   9      293.50      370.92     40.99 o 
   0  -1   9      130.96      119.01     21.63 o 
   1  -1   9      995.63     1148.64     47.37 o 
   2  -1   9      668.93      832.34     49.63 o 
   3  -1   9     1949.28     2131.54     62.43 o 
   4  -1   9      343.73      450.38     26.64 o 
   5  -1   9      168.49      195.74     23.40 o 
   6  -1   9      175.29      164.87     24.42 o 
   7  -1   9      107.82      135.07     18.75 o 
   8  -1   9      969.46      838.64     42.04 o 
   9  -1   9     3152.38     3309.17    109.81 o 
  10  -1   9       12.92       29.32     24.15 o 
  11  -1   9     1107.50      926.32     62.66 o 
  12  -1   9       47.26       18.35     20.86 o 
  13  -1   9       72.13       99.73     31.55 o 
 -10   0   9        0.19       -8.42     30.18 o 
  -9   0   9      154.19      168.92     43.04 o 
  -8   0   9      246.93      284.05     34.89 o 
  -7   0   9      797.77      854.12     62.50 o 
  -6   0   9      753.92      821.21     63.19 o 
  -5   0   9      237.14      244.67     41.93 o 
  -4   0   9       69.80      100.66     25.01 o 
  -3   0   9      903.75      774.69     41.77 o 
  -2   0   9        1.10        4.02     20.90 o 
  -1   0   9       20.94        9.24     20.50 o 
   0   0   9       56.02       51.94     17.76 o 
   1   0   9       98.50       95.13     20.71 o 
   2   0   9       43.76       59.51     13.72 o 
   3   0   9        0.42       -3.39     10.08 o 
   4   0   9     1449.09     1633.01     43.90 o 
   5   0   9     2392.70     2508.75     54.49 o 
   6   0   9     1359.30     1335.11     41.99 o 
   7   0   9       45.14       76.76     15.41 o 
   8   0   9     1273.30     1217.38     50.42 o 
   9   0   9      254.84      277.46     55.06 o 
  10   0   9      437.94      361.74     47.88 o 
  11   0   9       59.64       90.37     39.79 o 
  12   0   9      127.53      131.46     28.54 o 
  13   0   9      305.90      350.11     42.66 o 
 -10   1   9       41.03       41.39     44.21 o 
  -9   1   9       92.74      114.82     35.44 o 
  -8   1   9       19.65       10.52     21.45 o 
  -7   1   9      703.97      686.57     57.40 o 
  -6   1   9      360.37      389.05     41.58 o 
  -5   1   9       73.98       86.86     25.45 o 
  -4   1   9      112.42       71.88     22.01 o 
  -3   1   9      138.20      126.86     30.08 o 
  -1   1   9       73.97       79.72     24.07 o 
   0   1   9       47.93       22.50     22.91 o 
   1   1   9      315.65      318.41     25.85 o 
   2   1   9       32.37       30.48     13.31 o 
   3   1   9      495.44      617.96     32.21 o 
   4   1   9     2057.98     2050.65     54.49 o 
   5   1   9     3505.17     3358.94     72.31 o 
   6   1   9     2633.33     2422.47     67.73 o 
   7   1   9     1348.45     1529.33     51.24 o 
   8   1   9      493.85      528.00     51.56 o 
   9   1   9      117.87       95.93     30.78 o 
  10   1   9      479.33      512.98     52.77 o 
  11   1   9      301.90      307.62     48.07 o 
  12   1   9      235.23      239.78     33.91 o 
  13   1   9        6.17       -9.13     31.94 o 
  14   1   9        3.82      -10.85     47.02 o 
 -10   2   9        1.86       30.94     42.60 o 
  -9   2   9      223.52      209.34     34.09 o 
  -8   2   9        0.16        2.72     21.26 o 
  -7   2   9        0.75       -5.95     24.77 o 
  -6   2   9        0.09       13.97     24.52 o 
  -5   2   9       96.78       93.02     24.84 o 
  -4   2   9      432.66      425.96     37.98 o 
  -3   2   9       37.38       39.71     19.98 o 
  -2   2   9     1457.90     1238.29     91.83 o 
  -1   2   9      368.67      480.65     23.23 o 
   0   2   9        4.58       20.14     10.48 o 
   1   2   9     1309.84     1465.58     46.82 o 
   2   2   9     1626.73     1725.09     40.49 o 
   3   2   9      154.55      226.59     19.41 o 
   4   2   9     3541.40     3708.76     93.67 o 
   5   2   9     4162.88     3903.16    132.62 o 
   6   2   9      726.76      616.61     45.62 o 
   7   2   9      926.56     1006.19     58.80 o 
   8   2   9     1401.07     1353.38     69.82 o 
   9   2   9     1098.75     1088.94     66.31 o 
  10   2   9      325.83      285.51     36.91 o 
  11   2   9       85.08      104.77     24.24 o 
  12   2   9       45.43       45.55     21.68 o 
  13   2   9       79.84       15.66     36.18 o 
  14   2   9        1.59      -16.01     33.78 o 
  -9   3   9      186.04      199.03     36.40 o 
  -8   3   9       26.69       37.61     21.99 o 
  -7   3   9      205.33      213.56     29.19 o 
  -6   3   9      171.54      152.68     26.19 o 
  -5   3   9        5.33       -1.97     16.60 o 
  -4   3   9      270.73      259.13     29.24 o 
  -3   3   9        8.68        9.26     15.80 o 
  -2   3   9     2750.74     2638.95     97.85 o 
  -1   3   9     3313.54     3208.45     86.81 o 
   0   3   9     8567.55     8649.55    209.17 o 
   1   3   9      295.70      344.68     34.53 o 
   2   3   9      317.09      330.72     37.17 o 
   3   3   9       81.43       79.69     25.92 o 
   4   3   9      417.23      462.10     29.68 o 
   5   3   9     2578.96     2336.21     74.83 o 
   6   3   9     2242.32     2123.85    131.81 o 
   7   3   9     1462.22     1794.33     59.45 o 
   8   3   9        0.22      -14.31     14.31 o 
   9   3   9       98.50       91.88     21.27 o 
  10   3   9      749.18      706.38     40.58 o 
  11   3   9       16.58       10.39     18.30 o 
  12   3   9       24.14       20.04     18.89 o 
  13   3   9        4.66        6.03     32.12 o 
  14   3   9        0.09        0.80     36.97 o 
  -9   4   9       14.39       -9.80     28.39 o 
  -8   4   9        8.43       12.22     19.47 o 
  -7   4   9      138.43      111.62     23.48 o 
  -6   4   9      295.95      320.09     32.78 o 
  -5   4   9      147.49      178.44     25.93 o 
  -4   4   9      983.22      975.05     38.69 o 
  -3   4   9       51.70       52.88     16.08 o 
  -2   4   9     5074.57     5165.57    140.94 o 
  -1   4   9     8457.21     9296.85    328.52 o 
   0   4   9     9911.72     9684.00    749.28 o 
   1   4   9     1834.81     1866.22     63.37 o 
   2   4   9     1632.14     1515.09     57.80 o 
   3   4   9     1717.63     1730.27     60.81 o 
   4   4   9     1761.34     1641.04     49.09 o 
   5   4   9     1820.59     1716.96     52.20 o 
   6   4   9       35.13       16.37     17.02 o 
   7   4   9      798.99      855.67     34.58 o 
   8   4   9      427.66      377.82     28.07 o 
   9   4   9      193.91      155.22     23.68 o 
  10   4   9       35.06       46.39     18.75 o 
  11   4   9      197.37      170.47     24.72 o 
  12   4   9       16.37       25.80     18.75 o 
  13   4   9        2.43      -11.19     26.03 o 
  -9   5   9      153.34      148.80     33.50 o 
  -8   5   9       25.98       51.35     21.39 o 
  -7   5   9       53.88       29.18     19.36 o 
  -6   5   9       76.50      103.85     22.73 o 
  -5   5   9        0.28       -7.03     14.19 o 
  -4   5   9      476.74      481.44     30.43 o 
  -3   5   9     2182.29     2109.84     46.18 o 
  -2   5   9     7807.00     7903.92     96.65 o 
  -1   5   9     1319.37     1533.44     96.54 o 
   0   5   9     5206.42     5136.28    222.43 o 
   1   5   9     3010.24     2891.24    246.14 o 
   2   5   9     3216.13     3263.22     80.42 o 
   3   5   9      842.26      809.55     65.70 o 
   4   5   9      262.08      197.66     23.67 o 
   5   5   9      524.20      518.37     29.58 o 
   6   5   9      209.43      218.05     20.42 o 
   7   5   9     1078.85     1009.29     33.12 o 
   8   5   9     1557.69     1597.69     45.01 o 
   9   5   9       88.63       90.38     19.97 o 
  10   5   9      574.00      633.46     36.76 o 
  11   5   9        0.21       -7.59     15.64 o 
  12   5   9        0.88       -0.91     15.40 o 
  13   5   9        2.64       10.08     23.60 o 
  -9   6   9       86.12       10.05     71.93 o 
  -8   6   9      281.51      383.00     43.69 o 
  -7   6   9      112.76      126.50     22.19 o 
  -6   6   9        8.14        7.48     17.00 o 
  -5   6   9        0.02       -6.67     14.68 o 
  -4   6   9      165.78      173.67     18.89 o 
  -3   6   9     1348.01     1326.69     35.44 o 
  -2   6   9     2397.15     2252.52     39.08 o 
  -1   6   9     3117.53     3131.53     60.51 o 
   0   6   9     3914.07     3919.11     85.37 o 
   1   6   9      649.18      526.12     61.08 o 
   2   6   9     3090.34     2905.75    107.90 o 
   3   6   9      883.62      906.85     52.80 o 
   4   6   9      604.69      605.38     33.79 o 
   5   6   9      638.84      599.81     30.41 o 
   6   6   9       10.56       35.61     11.16 o 
   7   6   9        0.85        0.64     10.65 o 
   8   6   9     1282.08     1148.47     35.44 o 
   9   6   9        9.62       23.79     13.84 o 
  10   6   9       31.27       67.34     16.62 o 
  11   6   9      384.55      289.13     25.63 o 
  12   6   9      231.65      322.84     32.58 o 
  13   6   9       43.54       27.36     37.02 o 
  -8   7   9      261.03      350.83     85.20 o 
  -7   7   9      335.48      330.60     32.08 o 
  -6   7   9      147.88      160.88     20.72 o 
  -5   7   9       73.79       77.16     16.65 o 
  -4   7   9       31.86       44.53     12.90 o 
  -3   7   9      326.38      326.21     21.37 o 
  -2   7   9      197.72      201.05     18.51 o 
  -1   7   9      238.81      250.09     20.59 o 
   0   7   9      284.55      332.47     23.96 o 
   1   7   9      151.83      165.36     19.48 o 
   2   7   9       39.57       44.15     14.60 o 
   3   7   9        2.52        5.50      8.96 o 
   4   7   9      306.64      317.53     20.23 o 
   5   7   9      296.82      333.61     20.79 o 
   6   7   9        0.09       -2.17     10.91 o 
   7   7   9      339.02      337.70     22.70 o 
   8   7   9      536.12      464.66     26.53 o 
   9   7   9       45.02       48.76     15.47 o 
  10   7   9       51.14       29.23     16.27 o 
  11   7   9       55.18       33.18     16.24 o 
  12   7   9      571.03      608.93     37.97 o 
  -8   8   9       81.14       88.95     49.48 o 
  -7   8   9       33.37       52.15     24.90 o 
  -6   8   9      179.68      158.34     21.63 o 
  -5   8   9       61.36       62.55     14.61 o 
  -4   8   9       90.87      111.12     15.38 o 
  -3   8   9       13.15        9.38     12.21 o 
  -2   8   9        8.37       -0.25     11.10 o 
  -1   8   9      125.73      131.86     14.59 o 
   0   8   9       45.17       39.20     11.93 o 
   1   8   9        0.30        7.97     13.72 o 
   2   8   9     2107.53     1988.35     46.19 o 
   3   8   9     1030.06     1032.31     31.24 o 
   4   8   9      851.82      909.44     30.13 o 
   5   8   9      552.69      621.35     27.58 o 
   6   8   9       94.53      137.67     15.48 o 
   7   8   9      912.13      922.18     29.05 o 
   8   8   9        1.76        2.47     11.98 o 
   9   8   9       66.74       44.94     14.30 o 
  10   8   9      712.98      701.27     33.30 o 
  11   8   9      304.20      311.50     29.58 o 
  12   8   9      279.14      356.11     46.25 o 
  -8   9   9       52.02       94.44     63.09 o 
  -7   9   9      110.74      113.08     42.93 o 
  -6   9   9        1.54       17.83     25.50 o 
  -5   9   9       55.18       55.46     15.48 o 
  -4   9   9      210.61      211.60     21.45 o 
  -3   9   9       30.83       26.16     13.06 o 
  -2   9   9      118.69      109.66     15.05 o 
  -1   9   9        2.17       13.52     14.87 o 
   0   9   9      145.75      140.16     21.26 o 
   1   9   9     1034.73     1117.27     43.47 o 
   2   9   9     1064.86     1046.01     42.26 o 
   3   9   9     3746.00     4037.56     74.60 o 
   4   9   9     2732.85     2793.73     86.20 o 
   5   9   9      982.20     1143.90     41.93 o 
   6   9   9      837.42      798.86     38.62 o 
   7   9   9     1169.64     1132.11     43.79 o 
   8   9   9      346.32      288.62     30.19 o 
   9   9   9       45.82       52.27     20.52 o 
  10   9   9      387.98      294.31     31.91 o 
  11   9   9       57.34       66.43     26.49 o 
  12   9   9      237.56      170.04     55.27 o 
  -7  10   9       14.09       49.84     45.73 o 
  -6  10   9      482.54      449.17     49.81 o 
  -5  10   9      202.12      176.95     23.64 o 
  -4  10   9      109.93       94.77     17.59 o 
  -3  10   9       89.02       89.33     16.75 o 
  -2  10   9       67.15       63.10     16.54 o 
  -1  10   9     1101.60     1071.89     35.27 o 
   0  10   9      225.25      280.49     23.02 o 
   1  10   9      323.49      311.29     26.34 o 
   2  10   9     3607.28     3736.53     69.13 o 
   3  10   9     4387.37     4374.72     63.50 o 
   4  10   9     1751.45     1761.51     47.22 o 
   5  10   9     1390.67     1458.64     45.12 o 
   6  10   9      594.88      618.57     33.94 o 
   7  10   9      840.41      772.82     37.78 o 
   8  10   9      104.72       78.54     20.12 o 
   9  10   9      104.31      114.32     22.21 o 
  10  10   9       15.37       26.82     22.91 o 
  11  10   9        1.11      -18.60     24.63 o 
  12  10   9      179.80      261.21     62.69 o 
  -6  11   9       44.33       40.45     34.79 o 
  -5  11   9      443.66      427.13     46.17 o 
  -4  11   9      297.01      283.90     26.87 o 
  -3  11   9      275.05      289.62     23.68 o 
  -2  11   9       12.70       16.01     13.61 o 
  -1  11   9       30.41       33.20     13.80 o 
   0  11   9        0.86        2.88     12.27 o 
   1  11   9       59.28       57.75     16.04 o 
   2  11   9     1547.40     1561.71     52.38 o 
   3  11   9     2396.09     2414.01     56.86 o 
   4  11   9     2505.28     2469.46     46.32 o 
   5  11   9      427.78      418.44     27.63 o 
   6  11   9      699.67      772.23     33.92 o 
   7  11   9      412.28      439.10     29.31 o 
   8  11   9      117.71       90.01     19.26 o 
   9  11   9       73.83       64.52     21.60 o 
  10  11   9      108.41       91.25     26.61 o 
  11  11   9       15.95       38.07     44.83 o 
  -5  12   9      160.82      211.57     37.97 o 
  -4  12   9       92.01       92.32     33.00 o 
  -3  12   9     1635.31     1596.88     50.00 o 
  -2  12   9      376.00      412.10     29.28 o 
  -1  12   9       20.68       12.40     15.78 o 
   0  12   9      934.21      961.79     36.70 o 
   1  12   9      125.89      123.04     21.11 o 
   2  12   9      117.44       98.43     22.46 o 
   3  12   9      454.15      500.26     32.07 o 
   4  12   9      624.16      636.29     37.95 o 
   5  12   9      283.10      248.56     30.44 o 
   6  12   9      400.37      498.74     37.18 o 
   7  12   9       12.49       22.48     20.55 o 
   8  12   9       85.31       63.32     27.84 o 
   9  12   9        0.03        2.47     32.13 o 
  10  12   9       53.51       42.26     34.67 o 
  -4  13   9       54.74       13.44     30.06 o 
  -3  13   9      582.53      671.34     49.20 o 
  -2  13   9        2.89       15.08     21.18 o 
  -1  13   9      282.12      333.30     25.57 o 
   0  13   9        6.19        6.22     15.35 o 
   1  13   9        5.86       -8.22     20.57 o 
   2  13   9      132.77      160.93     30.05 o 
   3  13   9       28.84       37.02     33.70 o 
   4  13   9      136.07      127.79     54.65 o 
   5  13   9        6.80      -39.38     47.82 o 
   6  13   9       27.98       27.48     38.33 o 
   7  13   9       90.21       60.16     27.79 o 
   8  13   9       84.72       71.19     29.58 o 
   9  13   9      284.48      325.23     42.32 o 
  -3  14   9       30.13       65.10     67.51 o 
  -2  14   9        3.28       31.78     37.07 o 
  -1  14   9      209.25      201.93     45.32 o 
   0  14   9        1.00      -23.99     32.21 o 
   1  14   9      235.55      245.89     42.14 o 
   2  14   9        8.10        0.54     28.06 o 
   3  14   9        0.69       13.66     38.58 o 
   4  14   9       56.22       51.82     35.39 o 
   5  14   9      175.28      155.92     72.34 o 
   6  14   9        7.03      102.48     70.73 o 
   7  14   9      444.55      350.02     81.98 o 
  -1  15   9       46.56       16.88     62.69 o 
   0  15   9       54.94       57.47     66.31 o 
   1  15   9       54.51       27.88     40.30 o 
   2  15   9        1.43      -16.88     47.02 o 
   3  15   9        1.21       50.23     50.23 o 
  -2 -11  10        1.43       -4.40     27.68 o 
  -1 -11  10      200.89      178.37     30.79 o 
   0 -11  10       83.79       55.71     24.31 o 
   1 -11  10      138.15      145.19     25.65 o 
   2 -11  10        0.34       -0.49     24.70 o 
   3 -11  10        9.70       15.30     23.24 o 
   4 -11  10        1.60        9.23     25.30 o 
   5 -11  10        1.47      -18.77     24.93 o 
   6 -11  10      360.63      392.85     52.25 o 
  -4 -10  10       81.76       73.19     32.82 o 
  -3 -10  10     1036.54     1093.65     47.62 o 
  -2 -10  10      733.70      760.31     40.00 o 
  -1 -10  10      968.67     1049.69     42.27 o 
   0 -10  10        1.23       -4.25     17.64 o 
   1 -10  10       22.15       31.41     16.89 o 
   2 -10  10      161.40      167.00     22.59 o 
   3 -10  10      166.09      194.67     27.21 o 
   4 -10  10       69.15       63.20     24.40 o 
   5 -10  10        7.96       19.42     26.63 o 
   6 -10  10        1.59       -4.20     24.05 o 
   7 -10  10        3.36       28.77     31.35 o 
  -5  -9  10        0.69      -18.37     39.45 o 
  -4  -9  10      305.11      250.30     36.05 o 
  -3  -9  10      665.15      591.15     41.76 o 
  -2  -9  10     1004.21     1100.44     41.92 o 
  -1  -9  10     1018.08     1091.04     41.37 o 
   0  -9  10      270.16      290.15     25.64 o 
   1  -9  10      360.46      424.55     26.36 o 
   2  -9  10       25.99       32.02     15.04 o 
   3  -9  10       48.77       59.92     18.59 o 
   4  -9  10      153.74      177.09     23.18 o 
   5  -9  10       16.29       29.74     21.32 o 
   6  -9  10        2.73        1.26     25.24 o 
   7  -9  10      133.57      171.14     51.84 o 
   8  -9  10        0.24        2.84     42.79 o 
   9  -9  10       24.57        8.04     59.48 o 
  -6  -8  10        0.09      -12.74     40.32 o 
  -5  -8  10       35.15       46.05     30.50 o 
  -4  -8  10       70.65      104.00     19.90 o 
  -3  -8  10       29.42       44.86     16.97 o 
  -2  -8  10      511.51      452.83     30.82 o 
  -1  -8  10     1200.21     1210.77     41.18 o 
   0  -8  10     1184.95     1246.59     39.16 o 
   1  -8  10       27.32       37.54     16.74 o 
   2  -8  10       49.44       44.83     17.01 o 
   3  -8  10      325.15      386.86     34.68 o 
   4  -8  10       82.41       56.06     24.67 o 
   5  -8  10      123.59      112.74     34.09 o 
   6  -8  10      133.97      152.51     36.79 o 
   7  -8  10      311.01      300.11     47.13 o 
   8  -8  10        5.78       -1.27     38.69 o 
   9  -8  10       87.57       79.09     42.86 o 
  -7  -7  10      374.03      331.54     74.75 o 
  -6  -7  10        3.10      -42.60     43.00 o 
  -5  -7  10      182.67      219.12     27.45 o 
  -4  -7  10       28.04       53.22     20.04 o 
  -3  -7  10       73.22       81.67     16.97 o 
  -2  -7  10       23.14       34.22     16.14 o 
  -1  -7  10      464.05      467.43     27.65 o 
   0  -7  10     2161.54     2083.15     47.66 o 
   1  -7  10      969.88      974.80     33.22 o 
   2  -7  10       17.33       18.18     13.20 o 
   3  -7  10      131.38      115.65     22.38 o 
   4  -7  10      422.59      372.37     36.98 o 
   5  -7  10     1255.27     1298.39     55.09 o 
   6  -7  10      413.85      417.70     43.69 o 
   7  -7  10      110.44      128.33     39.78 o 
   8  -7  10      237.62      188.64     35.01 o 
   9  -7  10        3.92       26.52     55.86 o 
  10  -7  10       12.36      -25.32     62.69 o 
  -7  -6  10      728.60      720.14     92.03 o 
  -6  -6  10       83.50      108.07     23.16 o 
  -5  -6  10      455.69      542.50     37.29 o 
  -4  -6  10        0.62       -4.13     15.85 o 
  -3  -6  10      191.85      226.42     27.15 o 
  -2  -6  10      602.41      565.53     32.47 o 
  -1  -6  10      543.48      533.57     31.52 o 
   0  -6  10       47.23       57.72     15.04 o 
   1  -6  10      728.82      708.30     29.58 o 
   2  -6  10       53.09       32.02     14.60 o 
   3  -6  10     1104.52     1145.19     41.32 o 
   4  -6  10      276.57      329.61     35.30 o 
   5  -6  10      375.38      346.55     42.37 o 
   6  -6  10        1.63       -4.63     19.85 o 
   7  -6  10       88.84       61.09     25.57 o 
   8  -6  10        0.68       -4.38     20.50 o 
   9  -6  10       28.23       24.65     24.92 o 
  10  -6  10        6.30        0.73     27.39 o 
  11  -6  10       59.35      111.72     65.50 o 
  -7  -5  10      430.86      383.67     38.78 o 
  -6  -5  10        0.41      -12.51     24.86 o 
  -5  -5  10        6.34        6.04     16.92 o 
  -4  -5  10        4.35       16.23     16.76 o 
  -3  -5  10      179.24      168.49     24.55 o 
  -2  -5  10     1214.13     1073.92     40.99 o 
  -1  -5  10      462.74      468.98     30.73 o 
   0  -5  10      193.30      202.88     20.92 o 
   1  -5  10      752.56      744.91     32.23 o 
   2  -5  10       62.46       54.27     15.06 o 
   3  -5  10       91.01       90.76     18.11 o 
   4  -5  10       80.02       70.10     18.28 o 
   5  -5  10      142.60      136.05     21.55 o 
   6  -5  10      156.02      185.12     29.65 o 
   7  -5  10      738.78      727.86     56.11 o 
   8  -5  10       46.09       30.56     24.46 o 
   9  -5  10       26.77        6.67     22.68 o 
  10  -5  10       22.77       17.89     25.25 o 
  11  -5  10       40.23       27.08     32.41 o 
  12  -5  10        2.95       18.49     58.67 o 
  -8  -4  10       70.89       51.04     46.21 o 
  -7  -4  10      231.36      254.20     33.79 o 
  -6  -4  10       94.60       86.02     30.01 o 
  -5  -4  10        7.85        6.12     16.65 o 
  -4  -4  10      325.94      388.98     33.83 o 
  -3  -4  10       98.63      141.74     23.33 o 
  -2  -4  10      664.16      645.15     34.51 o 
  -1  -4  10     2401.38     2571.01     65.06 o 
   0  -4  10      705.38      671.72     30.89 o 
   1  -4  10      426.19      476.88     33.54 o 
   2  -4  10     1330.12     1357.13     48.07 o 
   3  -4  10     1700.24     1727.35     53.29 o 
   4  -4  10       96.43      131.92     20.83 o 
   5  -4  10      949.71     1003.26     50.34 o 
   6  -4  10      681.72      757.43     37.94 o 
   7  -4  10     1545.82     1583.88    126.19 o 
   8  -4  10       37.78       42.12     26.74 o 
   9  -4  10      227.02      190.73     36.20 o 
  10  -4  10        0.29       26.46     24.04 o 
  11  -4  10      107.28       47.03     35.86 o 
  12  -4  10        0.32       -8.92     38.28 o 
  -8  -3  10       43.07       92.03     45.81 o 
  -7  -3  10        3.60      -10.97     26.04 o 
  -6  -3  10       62.85       83.51     31.84 o 
  -5  -3  10       11.06       18.14     18.14 o 
  -4  -3  10       82.54       57.78     19.63 o 
  -3  -3  10      471.99      496.17     35.99 o 
  -2  -3  10      133.63      126.86     20.03 o 
  -1  -3  10      145.66      196.19     22.29 o 
   0  -3  10       52.82       65.58     17.15 o 
   1  -3  10      192.48      204.28     15.33 o 
   2  -3  10      279.64      288.38     17.94 o 
   3  -3  10      542.80      541.38     21.26 o 
   4  -3  10      113.80       88.99     12.51 o 
   5  -3  10      726.66      697.35     39.78 o 
   6  -3  10        4.27       11.42     16.50 o 
   7  -3  10     1912.37     1711.26     59.19 o 
   8  -3  10      615.34      621.32     55.62 o 
   9  -3  10      656.31      693.58     57.60 o 
  10  -3  10        0.07        4.54     22.48 o 
  11  -3  10       27.81       19.32     30.78 o 
  12  -3  10      179.66      168.14     29.02 o 
  -9  -2  10       81.91       64.70     46.21 o 
  -8  -2  10        0.95        9.82     35.22 o 
  -7  -2  10        0.96       21.39     24.31 o 
  -6  -2  10      209.74      234.24     34.42 o 
  -5  -2  10      866.70      873.81     44.40 o 
  -4  -2  10     1025.39     1068.83     54.13 o 
  -3  -2  10      197.41      230.47     32.52 o 
  -2  -2  10     4084.66     4076.51     79.84 o 
  -1  -2  10        0.96       -0.55     10.35 o 
   0  -2  10      650.11      600.67     27.46 o 
   1  -2  10        2.73        6.93     12.12 o 
   2  -2  10       10.86        1.44     12.54 o 
   3  -2  10      472.98      433.57     22.92 o 
   4  -2  10       36.95       39.36     13.05 o 
   5  -2  10     2231.46     2076.83     47.53 o 
   6  -2  10      537.14      533.10     36.40 o 
   7  -2  10      258.62      255.96     26.43 o 
   8  -2  10        1.05       10.06     19.37 o 
   9  -2  10      472.97      530.06     43.97 o 
  10  -2  10       45.46       40.11     22.08 o 
  11  -2  10      175.73      163.58     29.21 o 
  12  -2  10        0.20       -6.13     25.82 o 
  13  -2  10      138.97      126.59     37.31 o 
  -9  -1  10      409.45      301.70     50.23 o 
  -8  -1  10        2.28      -15.80     29.80 o 
  -7  -1  10       27.44       36.88     21.22 o 
  -6  -1  10       64.00       71.56     24.19 o 
  -5  -1  10     2737.25     2784.49    105.62 o 
  -4  -1  10     8106.27     8373.90    116.20 o 
  -3  -1  10     7569.36     8035.55    129.29 o 
  -2  -1  10     3420.44     3884.31     59.58 o 
  -1  -1  10       45.74       44.39     17.31 o 
   0  -1  10     2394.09     2160.40    101.47 o 
   1  -1  10      213.95      200.32     27.17 o 
   2  -1  10       40.89       48.35     19.02 o 
   3  -1  10     1496.25     1391.44     70.04 o 
   4  -1  10        2.28       -4.47     11.43 o 
   5  -1  10     2198.36     2138.51     54.22 o 
   6  -1  10       33.31       35.67     12.63 o 
   7  -1  10     2945.44     2821.14     80.35 o 
   8  -1  10      121.44      111.22     20.80 o 
   9  -1  10      667.01      608.02     54.70 o 
  10  -1  10     1203.79     1244.15     59.38 o 
  11  -1  10      132.25       98.11     24.26 o 
  12  -1  10      196.84      189.53     29.96 o 
  13  -1  10       40.70        4.33     37.07 o 
  -9   0  10        0.66       -1.37     32.32 o 
  -8   0  10       49.48       42.26     43.60 o 
  -7   0  10      341.94      392.51     47.59 o 
  -6   0  10      426.89      386.52     41.00 o 
  -5   0  10     2912.49     3195.62    109.26 o 
  -4   0  10     6343.33     6386.64    118.17 o 
  -3   0  10     5753.58     5960.42    112.41 o 
  -2   0  10     4670.02     4528.81    104.64 o 
  -1   0  10      116.09      100.06     30.54 o 
   0   0  10      620.35      607.22     53.45 o 
   1   0  10     1421.64     1302.08     55.03 o 
   2   0  10      249.00      185.24     20.75 o 
   3   0  10      948.38     1121.90     38.55 o 
   4   0  10      428.70      417.22     26.16 o 
   5   0  10        7.21       19.06     12.75 o 
   6   0  10      260.82      252.52     21.80 o 
   7   0  10       13.44        6.02     11.61 o 
   8   0  10     3256.52     3102.51     69.65 o 
   9   0  10       43.32       16.82     23.54 o 
  10   0  10       15.72       -0.10     22.60 o 
  11   0  10        3.89        6.62     19.79 o 
  12   0  10      549.76      680.61     41.95 o 
  13   0  10       45.56       39.88     25.72 o 
  -9   1  10      105.16       84.86     35.55 o 
  -8   1  10        0.99       22.48     24.18 o 
  -7   1  10      677.79      690.52     55.93 o 
  -6   1  10      409.41      414.61     41.32 o 
  -5   1  10     1318.50     1523.99    133.02 o 
  -4   1  10      183.75      216.08     32.08 o 
  -3   1  10      398.59      502.86     41.45 o 
  -2   1  10     1163.12     1034.00     85.60 o 
   0   1  10      414.21      397.88     54.05 o 
   1   1  10       74.77       81.23     16.54 o 
   2   1  10        8.66       28.56     12.73 o 
   3   1  10      447.85      430.43     27.05 o 
   4   1  10        0.29        6.69     11.80 o 
   5   1  10       33.37       16.73     12.19 o 
   6   1  10     1822.57     1659.44     62.29 o 
   7   1  10     1177.43     1358.70     97.25 o 
   8   1  10       96.85      109.30     31.00 o 
   9   1  10      724.77      699.56     58.15 o 
  10   1  10       84.27       96.28     34.76 o 
  11   1  10      415.74      456.46     41.56 o 
  12   1  10      183.98      241.04     33.11 o 
  13   1  10        2.85       14.72     24.79 o 
  -9   2  10        0.39      -10.82     30.89 o 
  -8   2  10      113.97      134.61     26.92 o 
  -7   2  10       15.13        4.47     24.61 o 
  -6   2  10      320.16      336.98     39.34 o 
  -5   2  10      688.24      674.37     41.76 o 
  -4   2  10       64.52       53.41     23.15 o 
  -3   2  10        9.29        0.43     18.47 o 
  -2   2  10      322.08      375.19     44.63 o 
  -1   2  10      416.68      367.41     61.49 o 
   0   2  10      828.84      790.38     51.37 o 
   1   2  10        0.08       -3.24     17.74 o 
   2   2  10      259.93      308.52     35.80 o 
   3   2  10      965.94      910.63     52.42 o 
   4   2  10        0.88        2.76     19.05 o 
   5   2  10     1138.76     1094.08    101.27 o 
   6   2  10     2330.42     2326.10    137.04 o 
   7   2  10      265.38      228.44     37.06 o 
   8   2  10       19.25       -0.86     31.35 o 
   9   2  10       40.05       36.56     25.92 o 
  10   2  10      316.18      257.89     35.10 o 
  11   2  10      223.62      217.63     28.74 o 
  12   2  10     1321.39     1288.26     50.33 o 
  13   2  10      271.75      228.55     34.87 o 
  -9   3  10        1.60       18.22     31.89 o 
  -8   3  10       47.71       68.62     25.35 o 
  -7   3  10        0.58        1.82     19.25 o 
  -6   3  10      494.03      508.43     38.61 o 
  -5   3  10        6.48       17.13     17.59 o 
  -4   3  10       38.22       30.77     18.47 o 
  -3   3  10      287.14      255.79     29.22 o 
  -2   3  10        1.54        9.55     17.27 o 
  -1   3  10     2044.84     1815.81    100.45 o 
   0   3  10     5102.25     4678.93    275.48 o 
   1   3  10      125.60      147.13     27.04 o 
   2   3  10      108.65       82.38     23.75 o 
   3   3  10     1219.23     1310.29    105.29 o 
   4   3  10      542.56      531.43     43.01 o 
   5   3  10        0.64      -11.62     13.70 o 
   6   3  10      111.41       97.07     21.22 o 
   7   3  10        0.18        0.58     16.55 o 
   8   3  10      639.15      667.42     40.49 o 
   9   3  10      127.01      136.36     24.09 o 
  10   3  10      638.62      529.69     36.90 o 
  11   3  10      562.27      551.69     36.77 o 
  12   3  10      445.46      513.02     36.15 o 
  13   3  10        0.38       -0.22     26.17 o 
  -9   4  10       90.73       95.86     34.54 o 
  -8   4  10       51.95       16.48     24.31 o 
  -7   4  10      415.12      394.63     34.14 o 
  -6   4  10       25.49       35.69     20.05 o 
  -5   4  10        4.59       12.66     16.39 o 
  -4   4  10      446.25      419.51     30.54 o 
  -3   4  10      350.95      382.26     31.43 o 
  -2   4  10      659.91      670.91     41.71 o 
  -1   4  10     3083.04     3509.24     77.89 o 
   0   4  10     9708.37     9307.79    453.10 o 
   1   4  10     2196.08     1911.79     73.74 o 
   2   4  10      706.76      606.61     42.65 o 
   3   4  10      115.92      108.48     25.17 o 
   4   4  10     2393.37     2168.18     98.05 o 
   5   4  10      829.30      840.34     37.63 o 
   6   4  10      218.83      222.21     22.36 o 
   7   4  10       91.64      115.20     18.18 o 
   8   4  10     1367.62     1562.62     51.51 o 
   9   4  10      832.07      861.33     41.81 o 
  10   4  10      417.39      432.94     33.40 o 
  11   4  10        0.45       -7.28     15.94 o 
  12   4  10       30.92       57.02     20.21 o 
  13   4  10       33.43       33.93     25.96 o 
  -8   5  10        1.98        3.28     25.49 o 
  -7   5  10      182.55      180.12     24.46 o 
  -6   5  10       67.15       76.81     21.61 o 
  -5   5  10      353.06      269.19     27.42 o 
  -4   5  10      228.95      287.41     27.11 o 
  -3   5  10      184.72      219.83     21.88 o 
  -2   5  10     4290.40     4295.70     75.79 o 
  -1   5  10      950.10     1179.57     38.80 o 
   0   5  10     4307.13     4422.24    230.81 o 
   1   5  10     5252.25     5363.21    157.92 o 
   2   5  10     1975.26     1770.69    161.15 o 
   3   5  10        5.99       15.39     17.73 o 
   4   5  10     1397.85     1374.63     48.01 o 
   5   5  10      671.15      632.52     28.39 o 
   6   5  10     1846.24     1817.50     41.40 o 
   7   5  10       77.44       69.89     16.19 o 
   8   5  10      633.97      678.20     36.29 o 
   9   5  10       74.75       68.81     18.21 o 
  10   5  10      257.30      330.28     30.31 o 
  11   5  10      462.23      463.12     32.77 o 
  12   5  10       11.01       11.65     16.92 o 
  13   5  10       20.79       61.68     23.83 o 
  -8   6  10      239.20      208.43     43.31 o 
  -7   6  10      125.69      137.89     22.24 o 
  -6   6  10       74.37       69.37     19.84 o 
  -5   6  10       40.17       27.29     16.68 o 
  -4   6  10      444.82      412.71     30.29 o 
  -3   6  10        1.67       16.50     13.05 o 
  -2   6  10      917.07      742.65     28.72 o 
  -1   6  10       97.05       80.05     15.32 o 
   0   6  10     4052.66     4045.66     59.60 o 
   1   6  10     1277.01     1145.93     45.79 o 
   2   6  10      980.42      809.84     37.88 o 
   3   6  10      724.33      692.53     35.96 o 
   4   6  10     2305.12     2232.55     46.07 o 
   5   6  10       10.31       10.48     10.40 o 
   6   6  10      607.36      706.20     26.01 o 
   7   6  10      100.34       95.57     14.95 o 
   8   6  10      328.66      321.06     26.20 o 
   9   6  10      231.20      188.49     22.21 o 
  10   6  10      130.65      133.08     21.59 o 
  11   6  10      173.45      237.16     26.14 o 
  12   6  10       66.36       24.59     23.83 o 
  -8   7  10       67.35      103.68     64.70 o 
  -7   7  10      888.82      912.50     45.80 o 
  -6   7  10      127.89      145.06     23.45 o 
  -5   7  10       25.20       27.24     14.71 o 
  -4   7  10        2.57       -5.83     13.46 o 
  -3   7  10      779.11      839.33     28.13 o 
  -2   7  10        1.39        7.28     12.31 o 
  -1   7  10        0.73        8.64     13.69 o 
   0   7  10     2209.58     2316.46     57.60 o 
   1   7  10      210.50      197.56     22.10 o 
   2   7  10      663.82      647.59     29.65 o 
   3   7  10      525.07      505.15     27.16 o 
   4   7  10     3041.60     3149.61     51.12 o 
   5   7  10      134.54      154.55     17.12 o 
   6   7  10       46.66       61.70     14.37 o 
   7   7  10      731.55      702.28     31.54 o 
   8   7  10      125.13      145.33     19.55 o 
   9   7  10      122.64      167.90     20.90 o 
  10   7  10      115.97      119.03     21.23 o 
  11   7  10       12.20       24.54     16.84 o 
  12   7  10        0.72       -2.07     23.75 o 
  -7   8  10      198.21      169.68     43.30 o 
  -6   8  10      803.12      847.74     52.99 o 
  -5   8  10      537.54      539.30     31.83 o 
  -4   8  10       71.60       61.71     15.75 o 
  -3   8  10      440.06      427.78     24.06 o 
  -2   8  10       19.63       30.84     12.78 o 
  -1   8  10     1290.70     1213.69     31.48 o 
   0   8  10      217.89      264.60     23.10 o 
   1   8  10      744.28      726.36     28.38 o 
   2   8  10     1205.83     1180.76     32.09 o 
   3   8  10       62.01       57.91     13.34 o 
   4   8  10      309.25      344.91     21.19 o 
   5   8  10      184.65      201.41     17.93 o 
   6   8  10       22.74       17.96     12.52 o 
   7   8  10      460.34      442.03     25.31 o 
   8   8  10      320.65      329.03     24.15 o 
   9   8  10      457.46      459.80     25.95 o 
  10   8  10      114.21      118.31     19.99 o 
  11   8  10       22.32       34.96     18.89 o 
  12   8  10       12.60       60.33     38.06 o 
  -7   9  10        0.44       14.78     41.95 o 
  -6   9  10      306.21      263.28     39.56 o 
  -5   9  10      911.65      826.02     47.90 o 
  -4   9  10      513.40      483.58     28.18 o 
  -3   9  10       62.36       47.31     15.01 o 
  -2   9  10       19.19       36.20     14.26 o 
  -1   9  10      146.58      155.93     17.78 o 
   0   9  10      479.18      485.79     30.32 o 
   1   9  10       82.51       71.40     24.43 o 
   2   9  10       62.73       64.10     23.02 o 
   3   9  10      551.34      584.32     41.91 o 
   4   9  10      518.02      557.49     36.56 o 
   5   9  10     3046.84     3032.67     71.27 o 
   6   9  10      179.36      216.06     29.10 o 
   7   9  10     1668.88     1730.47     59.13 o 
   8   9  10        3.04        9.42     19.61 o 
   9   9  10      128.61      169.58     25.15 o 
  10   9  10        0.16        3.11     20.03 o 
  11   9  10       11.90       -8.20     27.96 o 
  12   9  10       51.73       20.50     57.47 o 
  -6  10  10       45.62        5.63     32.27 o 
  -5  10  10        5.86      -11.30     27.55 o 
  -4  10  10       38.87       42.74     24.70 o 
  -3  10  10       52.40       59.31     17.93 o 
  -2  10  10       52.99       69.16     18.10 o 
  -1  10  10       80.35       74.55     18.64 o 
   0  10  10       65.06       62.99     17.43 o 
   1  10  10       79.30       66.02     18.35 o 
   2  10  10      217.99      227.94     31.54 o 
   3  10  10      488.07      491.26     38.33 o 
   4  10  10     1199.06     1145.74     45.64 o 
   5  10  10     1995.80     2090.69     58.36 o 
   6  10  10      926.47      902.68     43.49 o 
   7  10  10      637.50      583.69     35.10 o 
   8  10  10      279.95      252.95     27.80 o 
   9  10  10       98.61      119.72     23.08 o 
  10  10  10       58.54       70.47     26.79 o 
  11  10  10       33.91       31.73     26.44 o 
  -6  11  10      167.09      141.46     42.20 o 
  -5  11  10       34.33        3.84     27.64 o 
  -4  11  10      275.89      234.80     33.23 o 
  -3  11  10      429.99      389.64     31.33 o 
  -2  11  10       32.09       44.38     16.22 o 
  -1  11  10       42.21       59.41     17.77 o 
   0  11  10      121.59      156.06     21.63 o 
   1  11  10      101.70      122.62     19.34 o 
   2  11  10      349.03      401.45     29.53 o 
   3  11  10      318.72      344.15     27.90 o 
   4  11  10      377.01      352.63     31.87 o 
   5  11  10      636.80      646.43     32.21 o 
   6  11  10      135.85      168.70     23.90 o 
   7  11  10       60.21       60.47     18.23 o 
   8  11  10       45.57       51.28     19.19 o 
   9  11  10      189.69      194.24     28.65 o 
  10  11  10       13.62       49.56     24.71 o 
  11  11  10        0.87        6.43     47.82 o 
  -5  12  10        1.23      -26.96     34.46 o 
  -4  12  10       99.24       64.04     37.27 o 
  -3  12  10      729.60      753.15     59.92 o 
  -2  12  10      546.69      575.97     41.43 o 
  -1  12  10      338.77      311.69     29.15 o 
   0  12  10       55.07       51.12     20.80 o 
   1  12  10      584.57      636.50     39.64 o 
   2  12  10      635.86      641.79     49.35 o 
   3  12  10        0.25       12.79     19.72 o 
   4  12  10      145.94      137.77     28.89 o 
   5  12  10      277.71      286.66     42.40 o 
   6  12  10       30.35       10.76     20.55 o 
   7  12  10      249.01      300.57     38.07 o 
   8  12  10        3.17        1.66     29.24 o 
   9  12  10      409.43      410.81     45.70 o 
  10  12  10       73.51       58.38     43.94 o 
  -4  13  10        1.72        6.03     40.19 o 
  -3  13  10      542.92      550.28     57.92 o 
  -2  13  10      697.92      740.56     70.73 o 
  -1  13  10     1423.55     1457.62     76.24 o 
   0  13  10      849.74      822.03     39.42 o 
   1  13  10      338.27      338.20     29.71 o 
   2  13  10      252.19      248.06     28.08 o 
   3  13  10      245.17      231.96     40.59 o 
   4  13  10        2.01        6.83     47.02 o 
   5  13  10       38.24       27.13     21.17 o 
   6  13  10      160.55      161.12     34.12 o 
   7  13  10      106.92      146.05     36.87 o 
   8  13  10        1.34       21.67     28.00 o 
   9  13  10       38.91      -21.70     71.53 o 
  -2  14  10      190.54      175.21     75.95 o 
  -1  14  10     1609.06     1603.23     79.99 o 
   0  14  10      503.66      439.26     58.62 o 
   1  14  10      305.53      355.68     57.27 o 
   2  14  10        1.89        1.61     31.77 o 
   3  14  10        2.59       16.07     45.41 o 
   4  14  10        5.25       40.19     47.02 o 
   5  14  10       55.69        0.80     66.31 o 
   6  14  10       13.95      -11.25     63.09 o 
   7  14  10       21.36      -20.09     74.34 o 
   0 -11  11        1.27       -7.64     38.98 o 
   1 -11  11      219.24      240.62     45.05 o 
   2 -11  11        0.08       -9.98     36.41 o 
   3 -11  11       20.45       -7.01     33.16 o 
   4 -11  11       17.66        2.41     43.00 o 
  -2 -10  11       11.04       11.96     30.86 o 
  -1 -10  11      174.12      221.48     33.82 o 
   0 -10  11      112.27       76.89     26.21 o 
   1 -10  11      413.37      404.24     38.51 o 
   2 -10  11        0.67        2.25     22.00 o 
   3 -10  11       37.24       37.77     25.29 o 
   4 -10  11       14.18        8.12     24.42 o 
   5 -10  11      177.68      177.01     31.43 o 
   6 -10  11       74.21       30.07     42.32 o 
  -4  -9  11       10.97       15.47     38.79 o 
  -3  -9  11       95.87       41.71     30.19 o 
  -2  -9  11       96.10      109.33     28.38 o 
  -1  -9  11      694.08      771.65     44.69 o 
   0  -9  11        2.72       -0.67     19.42 o 
   1  -9  11        3.86       -9.75     14.89 o 
   2  -9  11       85.71       92.93     20.53 o 
   3  -9  11      605.40      639.91     39.34 o 
   4  -9  11      274.18      345.73     33.85 o 
   5  -9  11      412.17      449.77     38.91 o 
   6  -9  11        0.10        7.71     31.26 o 
   7  -9  11       53.08       30.15     32.76 o 
   8  -9  11        0.66      -20.90     55.86 o 
  -5  -8  11       82.88       67.92     62.69 o 
  -4  -8  11       22.27       18.53     29.81 o 
  -3  -8  11        3.88        5.58     17.25 o 
  -2  -8  11        2.04       22.49     17.00 o 
  -1  -8  11      724.45      693.47     34.35 o 
   0  -8  11      120.21      152.72     19.92 o 
   1  -8  11      557.55      592.62     32.23 o 
   2  -8  11        6.86       11.68     15.52 o 
   3  -8  11      337.41      348.57     30.51 o 
   4  -8  11     1165.15     1110.71     54.05 o 
   5  -8  11      546.72      623.19     45.59 o 
   6  -8  11       16.78       28.65     24.73 o 
   7  -8  11      179.54      177.52     46.14 o 
   8  -8  11        3.96      -29.89     38.57 o 
   9  -8  11        3.54       35.77     69.92 o 
  -6  -7  11      541.51      624.50     86.00 o 
  -5  -7  11      278.43      209.37     57.87 o 
  -4  -7  11        4.38        5.60     19.74 o 
  -3  -7  11       88.80      105.85     22.64 o 
  -2  -7  11       54.66       56.95     18.43 o 
  -1  -7  11       15.37       15.06     14.12 o 
   0  -7  11       16.51       21.46     14.32 o 
   1  -7  11      917.79      977.11     35.28 o 
   2  -7  11      513.39      519.70     27.22 o 
   3  -7  11      976.81      984.94     43.35 o 
   4  -7  11      185.29      182.37     29.30 o 
   5  -7  11        1.61        2.23     22.50 o 
   6  -7  11       14.26       14.93     21.66 o 
   7  -7  11      285.97      263.49     37.46 o 
   8  -7  11       29.16       -2.81     59.07 o 
   9  -7  11        1.87      -31.75     55.46 o 
  10  -7  11        1.97      -56.66     61.08 o 
  -6  -6  11      802.60      712.90     45.88 o 
  -5  -6  11      951.42      873.73     48.56 o 
  -4  -6  11      239.14      249.39     36.84 o 
  -3  -6  11      122.29      135.30     22.63 o 
  -2  -6  11       69.43       53.22     18.91 o 
  -1  -6  11       43.72       50.87     17.08 o 
   0  -6  11       57.38       30.10     16.16 o 
   1  -6  11       39.96       48.50     17.11 o 
   2  -6  11     1266.33     1298.56     40.63 o 
   3  -6  11      326.69      351.94     29.17 o 
   4  -6  11        0.00      -12.81     19.23 o 
   5  -6  11      232.40      252.25     39.35 o 
   6  -6  11      362.39      279.09     41.22 o 
   7  -6  11      106.70      146.90     32.05 o 
   8  -6  11       77.91       31.54     25.07 o 
   9  -6  11       32.34       36.02     27.85 o 
  10  -6  11       19.00       17.77     28.64 o 
  11  -6  11       21.48       35.36     60.68 o 
  -7  -5  11     1600.43     1461.78     61.46 o 
  -6  -5  11      360.05      429.24     64.90 o 
  -5  -5  11      663.26      744.30     46.47 o 
  -4  -5  11      357.97      346.04     31.27 o 
  -3  -5  11      877.33      860.24     42.12 o 
  -2  -5  11      166.90      202.28     23.42 o 
  -1  -5  11       10.41        7.11     14.56 o 
   0  -5  11       14.24        6.48     12.98 o 
   1  -5  11      111.91      146.74     19.06 o 
   2  -5  11      116.90      128.92     20.12 o 
   3  -5  11        6.83       14.96     14.10 o 
   4  -5  11      386.32      332.27     35.51 o 
   5  -5  11       34.96       52.68     25.30 o 
   6  -5  11       44.12       58.27     25.94 o 
   7  -5  11      396.66      424.48     46.53 o 
   8  -5  11      129.56      109.50     29.93 o 
   9  -5  11       11.71       11.45     23.36 o 
  10  -5  11      254.01      279.44     46.25 o 
  11  -5  11        0.86       59.15     39.25 o 
  -7  -4  11      438.26      481.13     51.25 o 
  -6  -4  11      473.50      455.52     51.41 o 
  -5  -4  11     1611.92     1647.71     55.16 o 
  -4  -4  11       59.44       88.21     21.45 o 
  -3  -4  11      386.73      333.59     32.07 o 
  -2  -4  11     1223.17     1094.53     42.11 o 
  -1  -4  11      401.65      399.32     30.18 o 
   0  -4  11     1278.01     1191.73     39.12 o 
   1  -4  11      825.01      781.65     33.33 o 
   2  -4  11      215.19      229.72     27.52 o 
   3  -4  11     1090.26      935.43     37.14 o 
   4  -4  11       63.72       57.69     17.86 o 
   5  -4  11      233.68      208.88     29.89 o 
   6  -4  11       32.70        8.45     20.69 o 
   7  -4  11      183.39      208.42     37.06 o 
   8  -4  11     1289.86     1238.56     81.78 o 
   9  -4  11      293.87      289.96     42.49 o 
  10  -4  11      312.19      358.45     66.11 o 
  11  -4  11        0.95       -3.30     32.63 o 
  12  -4  11      108.68      101.34     35.24 o 
  -8  -3  11        7.90       65.10     43.40 o 
  -7  -3  11      140.56      106.62     43.80 o 
  -6  -3  11        1.91       -8.87     25.68 o 
  -5  -3  11       41.84       49.32     19.15 o 
  -4  -3  11       17.06       18.96     17.35 o 
  -3  -3  11     1244.64     1367.66     59.79 o 
  -2  -3  11      593.24      711.71     36.97 o 
  -1  -3  11      518.19      526.04     33.54 o 
   0  -3  11     2050.91     2079.49     54.03 o 
   1  -3  11        0.97        2.04     13.30 o 
   2  -3  11      404.60      370.50     32.60 o 
   3  -3  11      470.59      475.69     32.06 o 
   4  -3  11      556.24      533.78     37.19 o 
   5  -3  11      306.08      301.70     30.96 o 
   6  -3  11      137.86      140.17     24.06 o 
   7  -3  11      130.46      125.67     32.31 o 
   8  -3  11      904.74      894.41     62.28 o 
   9  -3  11     1901.90     1752.28     80.58 o 
  10  -3  11     1067.06     1103.96     66.76 o 
  11  -3  11       33.25       55.12     30.43 o 
  12  -3  11       46.61       24.44     30.50 o 
  -8  -2  11        5.30       19.11     33.40 o 
  -7  -2  11        4.67        1.39     32.08 o 
  -6  -2  11      128.16      157.57     35.03 o 
  -5  -2  11      411.90      388.20     39.53 o 
  -3  -2  11      212.70      237.10     28.86 o 
  -2  -2  11     3492.45     3482.73     76.76 o 
  -1  -2  11     1640.13     1678.29     55.04 o 
   0  -2  11      912.31     1021.87     40.54 o 
   1  -2  11      169.96      137.98     16.57 o 
   2  -2  11      612.07      638.12     29.18 o 
   3  -2  11      462.66      457.58     24.67 o 
   4  -2  11      182.33      172.28     25.01 o 
   5  -2  11     1399.97     1291.79     50.55 o 
   6  -2  11      432.51      459.15     31.50 o 
   7  -2  11      963.23      988.94     53.03 o 
   8  -2  11      500.48      421.60     40.80 o 
   9  -2  11      416.14      385.10     39.80 o 
  10  -2  11      210.30      222.32     32.39 o 
  11  -2  11      547.84      595.00     46.36 o 
  12  -2  11      451.21      502.23     41.58 o 
  13  -2  11       38.19       32.15     45.81 o 
  -8  -1  11       37.45       50.88     36.63 o 
  -7  -1  11        8.97        7.64     41.79 o 
  -6  -1  11        1.30       11.38     24.70 o 
  -5  -1  11       47.80       41.55     27.84 o 
  -4  -1  11     3035.84     2873.10     83.59 o 
  -3  -1  11     2795.65     2887.83     83.53 o 
  -2  -1  11     2240.55     2434.54     76.80 o 
  -1  -1  11      879.75     1008.82     45.18 o 
   0  -1  11     2198.65     2086.99     53.73 o 
   1  -1  11      819.53      730.33     34.58 o 
   2  -1  11        1.34        3.91     11.30 o 
   3  -1  11        0.30        6.82     11.30 o 
   4  -1  11       75.39      117.75     17.21 o 
   5  -1  11       28.96       25.92     12.71 o 
   6  -1  11        0.19       -5.37     12.72 o 
   7  -1  11     1054.54     1068.87     40.82 o 
   8  -1  11        2.69       -4.71     17.86 o 
   9  -1  11       37.73       24.39     20.28 o 
  10  -1  11       94.87       66.69     22.82 o 
  11  -1  11      649.63      640.46     47.27 o 
  12  -1  11      100.19      103.02     31.10 o 
  13  -1  11       10.71       14.93     31.45 o 
  -8   0  11       36.64        8.64     32.68 o 
  -7   0  11        2.07        6.43     42.60 o 
  -6   0  11       11.73       -7.04     23.16 o 
  -5   0  11      105.93      116.38     33.69 o 
  -4   0  11     4419.23     4477.47    108.81 o 
  -3   0  11     5397.72     5613.24    112.74 o 
  -2   0  11     7441.32     7372.90    156.14 o 
  -1   0  11      528.34      666.12     35.37 o 
   0   0  11     1214.55     1077.19     40.94 o 
   1   0  11      548.76      518.23     30.16 o 
   2   0  11     2118.85     2019.79     59.65 o 
   3   0  11       30.82       48.79     17.28 o 
   4   0  11      119.76      157.58     19.29 o 
   5   0  11       33.49       20.42     12.62 o 
   6   0  11       71.49       86.37     14.74 o 
   7   0  11       39.94       30.35     15.01 o 
   8   0  11       91.55       78.47     28.25 o 
   9   0  11       78.80       49.04     34.36 o 
  10   0  11      672.16      624.61     55.77 o 
  11   0  11       85.74       70.54     21.84 o 
  12   0  11      162.22      151.60     29.69 o 
  13   0  11       35.58       13.80     30.10 o 
  -8   1  11      169.33      177.91     40.20 o 
  -7   1  11       27.94       35.77     44.21 o 
  -6   1  11      700.47      741.84     59.29 o 
  -5   1  11      313.40      345.76     48.73 o 
  -4   1  11     1240.22     1324.17     60.65 o 
  -3   1  11     1643.71     1704.27     81.68 o 
  -2   1  11     6817.13     6877.73    149.92 o 
  -1   1  11     2618.08     2471.50     51.34 o 
   0   1  11     1665.53     1544.83     45.40 o 
   1   1  11       39.03       43.41     16.31 o 
   2   1  11     1490.03     1464.39     58.67 o 
   3   1  11     1123.21     1060.92     50.63 o 
   4   1  11      469.63      437.57     30.58 o 
   5   1  11     1640.91     1493.83     48.15 o 
   6   1  11      286.19      351.23     59.48 o 
   7   1  11       22.45       40.16     23.00 o 
   8   1  11        5.17       -3.83     19.55 o 
   9   1  11      539.25      550.10     53.28 o 
  10   1  11       59.27       77.17     29.40 o 
  11   1  11     1036.99     1198.14     57.09 o 
  12   1  11      921.20      916.76     48.02 o 
  13   1  11      597.74      589.43     47.08 o 
  -8   2  11      593.58      546.78     40.67 o 
  -7   2  11      151.93      136.63     52.24 o 
  -6   2  11       35.14       35.77     37.37 o 
  -5   2  11      137.03      113.67     34.89 o 
  -4   2  11      862.91      812.33     43.28 o 
  -3   2  11      510.28      552.21     42.94 o 
  -2   2  11     1677.80     1635.56     77.07 o 
  -1   2  11       60.33       90.85     28.31 o 
   0   2  11     2124.92     1966.81     78.46 o 
   1   2  11      190.99      238.91     37.37 o 
   2   2  11       63.23      140.25     46.21 o 
   3   2  11        0.38        4.42     31.35 o 
   4   2  11       22.28       17.23     20.93 o 
   5   2  11        1.01       -1.26     18.41 o 
   6   2  11      125.94       87.53     28.13 o 
   7   2  11     2792.65     2859.04     97.65 o 
   8   2  11      253.45      276.77     42.32 o 
   9   2  11       27.33       43.06     21.99 o 
  10   2  11      697.70      758.65     43.22 o 
  11   2  11      359.52      325.68     33.12 o 
  12   2  11     1044.59     1149.85     48.73 o 
  13   2  11     1235.57     1213.10     53.81 o 
  -8   3  11      202.11      194.57     33.98 o 
  -7   3  11        7.66       17.72     26.00 o 
  -6   3  11      252.92      250.16     31.01 o 
  -5   3  11       21.99       28.50     20.89 o 
  -4   3  11       62.65       46.51     20.81 o 
  -3   3  11       95.76       80.38     21.81 o 
  -2   3  11      391.09      415.09     38.55 o 
  -1   3  11      122.38      137.01     26.28 o 
   0   3  11      282.03      291.05     33.12 o 
   1   3  11       63.04       17.99     16.46 o 
   2   3  11      131.95      122.19     35.77 o 
   3   3  11     1287.91     1328.27     63.90 o 
   4   3  11       23.33       33.90     17.06 o 
   5   3  11      677.70      763.64     38.80 o 
   6   3  11      501.41      553.05     35.12 o 
   7   3  11     1778.14     1765.23     55.39 o 
   8   3  11       93.28       71.82     20.01 o 
   9   3  11        3.90        9.75     16.69 o 
  10   3  11      252.02      272.09     29.82 o 
  11   3  11      400.38      400.73     33.51 o 
  12   3  11     1323.38     1376.78     50.01 o 
  13   3  11      339.99      334.28     44.58 o 
  -8   4  11      476.76      440.09     47.76 o 
  -7   4  11        2.79       13.29     25.55 o 
  -6   4  11        0.75       14.53     18.82 o 
  -5   4  11        0.90       -3.38     15.86 o 
  -4   4  11       66.25       61.26     20.53 o 
  -3   4  11      144.01      200.18     26.13 o 
  -2   4  11      143.27      105.65     24.17 o 
  -1   4  11      132.93      146.77     25.30 o 
   0   4  11     1430.29     1449.61     54.51 o 
   1   4  11     1140.47     1068.64     46.28 o 
   2   4  11      174.46      187.66     28.22 o 
   3   4  11      876.95      833.43     42.06 o 
   4   4  11      418.69      511.40     35.65 o 
   5   4  11     4174.55     4445.13    115.72 o 
   6   4  11      123.45      164.19     23.02 o 
   7   4  11      119.25      108.32     20.60 o 
   8   4  11      296.91      359.68     32.03 o 
   9   4  11        4.59        8.21     15.48 o 
  10   4  11      425.82      404.22     33.28 o 
  11   4  11      260.44      336.00     31.30 o 
  12   4  11      929.06     1068.54     44.68 o 
  13   4  11      168.93      167.77     35.06 o 
  -8   5  11      318.94      362.18     40.60 o 
  -7   5  11       25.13       24.65     21.34 o 
  -6   5  11        0.33       -2.01     17.52 o 
  -5   5  11      179.08      145.06     22.03 o 
  -4   5  11      105.99      123.78     21.20 o 
  -3   5  11        0.13       -2.56     15.40 o 
  -2   5  11        3.66        8.90     15.91 o 
  -1   5  11       54.29       60.75     20.32 o 
   0   5  11      751.81      788.57     42.33 o 
   1   5  11     4427.75     4721.20    141.40 o 
   2   5  11     9760.03     9905.98    121.18 o 
   3   5  11     1011.55      993.51     39.13 o 
   4   5  11      275.73      269.38     26.67 o 
   5   5  11     1055.15     1102.31     37.64 o 
   6   5  11      141.73      156.49     22.18 o 
   7   5  11     1573.94     1570.92     50.23 o 
   8   5  11      230.26      262.35     28.59 o 
   9   5  11      159.59      167.37     24.20 o 
  10   5  11      455.71      387.86     31.34 o 
  11   5  11       90.55       49.31     18.55 o 
  12   5  11      423.21      442.39     33.36 o 
  13   5  11       36.17       71.13     49.83 o 
  -7   6  11      310.20      345.72     39.28 o 
  -6   6  11       60.03       31.88     18.78 o 
  -5   6  11     1752.42     1580.07     46.22 o 
  -4   6  11        3.23        6.74     15.37 o 
  -3   6  11      120.13      121.28     18.79 o 
  -2   6  11       99.63      139.90     18.56 o 
  -1   6  11       63.11       53.40     15.10 o 
   0   6  11      465.15      458.08     25.75 o 
   1   6  11      350.03      469.66     27.19 o 
   2   6  11     2757.80     2680.99     65.97 o 
   3   6  11     1667.58     1607.04     40.65 o 
   4   6  11     1492.28     1335.44     38.12 o 
   5   6  11        1.19       11.98     11.51 o 
   6   6  11       64.72       60.94     14.46 o 
   7   6  11      490.03      453.95     28.60 o 
   8   6  11       30.79       40.90     15.70 o 
   9   6  11       19.05       18.79     15.19 o 
  10   6  11      527.85      508.48     32.46 o 
  11   6  11       20.72       13.56     15.60 o 
  12   6  11       13.56       14.11     24.16 o 
  -7   7  11      358.05      378.96     80.77 o 
  -6   7  11      580.01      530.88     38.01 o 
  -5   7  11     1035.84     1036.12     38.71 o 
  -4   7  11      109.27      114.01     17.68 o 
  -3   7  11     2213.32     2247.14     43.78 o 
  -2   7  11       79.43      102.02     15.63 o 
  -1   7  11        0.21       12.80     14.54 o 
   0   7  11      483.86      495.94     28.18 o 
   1   7  11       13.72        6.90     14.06 o 
   2   7  11      176.90      114.89     18.30 o 
   3   7  11      434.26      402.60     27.35 o 
   4   7  11      733.53      753.57     30.83 o 
   5   7  11       11.91       25.65     13.99 o 
   6   7  11       73.23      118.01     18.06 o 
   7   7  11        0.67       -8.32     13.38 o 
   8   7  11        0.04       -7.05     14.65 o 
   9   7  11       19.42       12.15     16.48 o 
  10   7  11       23.45        4.15     16.62 o 
  11   7  11       22.07       28.61     17.89 o 
  12   7  11       41.72       30.32     39.35 o 
  -7   8  11       40.81       54.65     66.31 o 
  -6   8  11      915.55      987.29     99.66 o 
  -5   8  11     2583.87     2607.22     66.01 o 
  -4   8  11     2064.39     2126.46     48.94 o 
  -3   8  11      261.09      334.33     22.93 o 
  -2   8  11       51.21       22.71     13.30 o 
  -1   8  11      573.35      559.67     26.54 o 
   0   8  11       33.54       19.47     13.48 o 
   1   8  11        6.58       -0.33     12.83 o 
   2   8  11      605.11      516.14     26.75 o 
   3   8  11       61.04       45.91     14.06 o 
   4   8  11      449.25      409.77     23.74 o 
   5   8  11       36.62       35.13     13.37 o 
   6   8  11       25.94       23.85     13.21 o 
   7   8  11      268.63      258.61     22.18 o 
   8   8  11      420.80      418.46     25.73 o 
   9   8  11      322.10      380.67     30.68 o 
  10   8  11        1.08       14.86     17.00 o 
  11   8  11       77.51       82.60     22.51 o 
  12   8  11        0.32       24.86     46.02 o 
  -6   9  11      219.53      171.82     44.75 o 
  -5   9  11     3275.38     3253.42     97.61 o 
  -4   9  11     1184.78     1098.21     52.22 o 
  -3   9  11      871.13      852.76     30.70 o 
  -2   9  11      311.90      266.82     22.66 o 
  -1   9  11      215.45      201.34     20.10 o 
   0   9  11        0.31       -2.24     12.52 o 
   1   9  11        0.86       -1.37     13.15 o 
   2   9  11       72.54       98.54     26.19 o 
   3   9  11       90.80       98.00     26.55 o 
   4   9  11       10.51       10.90     19.61 o 
   5   9  11      282.36      285.03     33.06 o 
   6   9  11       16.72       19.80     20.56 o 
   7   9  11      139.12      127.20     26.13 o 
   8   9  11      306.04      324.24     35.10 o 
   9   9  11      173.04      283.21     34.27 o 
  10   9  11      195.86      230.72     33.54 o 
  11   9  11       95.75       38.70     30.81 o 
  12   9  11        2.19       27.73     48.63 o 
  -6  10  11       87.36       36.97     45.81 o 
  -5  10  11      156.54      122.19     32.02 o 
  -4  10  11       84.22       51.20     27.22 o 
  -3  10  11      798.71      761.93     44.08 o 
  -2  10  11        6.96        3.82     16.02 o 
  -1  10  11      323.11      313.64     27.75 o 
   0  10  11      101.06      101.36     19.44 o 
   1  10  11      121.81      150.96     22.65 o 
   2  10  11        1.10      -10.66     19.74 o 
   3  10  11       68.64       70.38     23.73 o 
   4  10  11       48.96       49.11     20.75 o 
   5  10  11      948.93      972.22     44.61 o 
   6  10  11      745.34      783.34     41.96 o 
   7  10  11      265.85      263.62     31.65 o 
   8  10  11        2.09        2.28     18.56 o 
   9  10  11       79.26       69.76     25.67 o 
  10  10  11     1075.58     1052.01     56.88 o 
  11  10  11      364.83      331.73     46.05 o 
  -5  11  11       46.85       45.84     32.64 o 
  -4  11  11        9.71       -1.87     27.91 o 
  -3  11  11        2.20       -0.42     23.75 o 
  -2  11  11       53.85       14.66     18.04 o 
  -1  11  11        1.35       -7.32     14.28 o 
   0  11  11      218.93      203.02     24.77 o 
   1  11  11        0.18       -3.55     16.35 o 
   2  11  11      103.58       98.39     25.72 o 
   3  11  11      681.90      730.55     40.45 o 
   4  11  11        0.43       -2.86     16.33 o 
   5  11  11      604.08      654.67     36.32 o 
   6  11  11       11.38       18.49     18.04 o 
   7  11  11       95.09      106.49     22.51 o 
   8  11  11      131.36      134.50     25.89 o 
   9  11  11      710.08      716.81     47.59 o 
  10  11  11      240.09      237.90     32.93 o 
  -4  12  11       59.29        6.21     43.19 o 
  -3  12  11        5.49       14.10     34.30 o 
  -2  12  11      717.43      794.87     49.22 o 
  -1  12  11      183.77      131.21     27.94 o 
   0  12  11      355.58      385.44     35.59 o 
   1  12  11       40.99       73.62     22.49 o 
   2  12  11      179.45      240.65     36.09 o 
   3  12  11      136.83      143.47     34.16 o 
   4  12  11       38.27       39.52     23.36 o 
   5  12  11        2.07       -4.23     21.30 o 
   6  12  11      113.64      132.30     30.23 o 
   7  12  11      348.97      357.80     48.25 o 
   8  12  11      105.76       50.60     41.92 o 
   9  12  11       35.61       54.60     38.58 o 
  10  12  11       12.30        8.04     42.60 o 
  -3  13  11        0.05      -11.65     38.18 o 
  -2  13  11      480.31      500.99     54.01 o 
  -1  13  11      553.77      531.59     42.10 o 
   0  13  11      914.24      881.42     74.34 o 
   1  13  11      256.56      267.55     36.08 o 
   2  13  11      239.75      266.60     35.73 o 
   3  13  11      407.17      376.86     54.45 o 
   5  13  11       50.32       45.65     30.94 o 
   6  13  11       35.95       75.06     35.16 o 
   7  13  11      674.65      669.87     51.03 o 
   8  13  11        5.29        6.83     79.97 o 
   0  14  11     1240.69     1327.21     78.82 o 
   1  14  11      794.30      833.87     65.05 o 
   2  14  11      609.82      537.29     88.81 o 
   3  14  11      457.73      387.40     82.78 o 
   4  14  11      440.81      509.97     84.39 o 
   5  14  11        0.75      -33.60     37.23 o 
   6  14  11        0.49      -21.30     75.95 o 
   0 -10  12      122.10      171.22     35.18 o 
   1 -10  12        0.23       23.20     31.35 o 
   2 -10  12        2.19       13.43     35.87 o 
   3 -10  12        9.01       -2.93     36.50 o 
   4 -10  12        4.16        6.81     35.71 o 
   5 -10  12        1.15      -17.28     45.01 o 
  -3  -9  12       26.13        4.42     50.63 o 
  -2  -9  12        7.47       26.68     31.23 o 
  -1  -9  12       59.91       77.48     31.34 o 
   0  -9  12        2.76        6.92     28.82 o 
   1  -9  12       67.12       77.13     32.65 o 
   2  -9  12       21.55       49.29     23.33 o 
   3  -9  12      183.68      187.91     30.90 o 
   4  -9  12       67.70       66.63     26.40 o 
   5  -9  12      372.71      415.28     39.99 o 
   6  -9  12      274.41      262.06     35.69 o 
   7  -9  12       33.42       15.85     36.54 o 
  -4  -8  12        2.96       -7.64     43.40 o 
  -3  -8  12       84.75       88.00     34.56 o 
  -2  -8  12      423.68      456.86     42.54 o 
  -1  -8  12      209.63      189.52     24.72 o 
   0  -8  12       34.22       44.10     19.61 o 
   1  -8  12       56.11       75.21     20.23 o 
   2  -8  12       16.58       10.50     17.25 o 
   3  -8  12      222.87      255.73     26.62 o 
   4  -8  12      551.46      558.60     38.57 o 
   5  -8  12     1301.40     1318.85     51.44 o 
   6  -8  12      600.58      599.83     53.17 o 
   7  -8  12      457.57      487.39     49.16 o 
   8  -8  12      270.54      217.06     51.89 o 
  -5  -7  12      159.30      106.49     48.63 o 
  -4  -7  12      388.90      413.43     59.19 o 
  -3  -7  12       32.18       20.15     20.78 o 
  -2  -7  12      206.09      235.47     28.82 o 
  -1  -7  12        9.17       43.28     18.04 o 
   0  -7  12       27.79       44.12     16.75 o 
   1  -7  12      361.28      394.62     28.33 o 
   2  -7  12       65.56       54.76     19.23 o 
   3  -7  12      423.42      449.39     33.05 o 
   4  -7  12      131.05       98.04     23.25 o 
   5  -7  12      846.56      810.32     44.05 o 
   6  -7  12      891.96      931.88     45.73 o 
   7  -7  12      196.69      229.87     69.12 o 
   8  -7  12       42.59       62.69     61.89 o 
   9  -7  12        8.56       -8.84     62.69 o 
  -5  -6  12      865.16      831.46     96.05 o 
  -4  -6  12      389.75      384.90     35.87 o 
  -3  -6  12        1.34       10.11     16.84 o 
  -2  -6  12       37.03       24.26     17.12 o 
  -1  -6  12        1.10        1.33     14.61 o 
   0  -6  12      231.47      237.00     25.25 o 
   1  -6  12       53.64       45.15     16.93 o 
   2  -6  12       67.73       52.99     17.08 o 
   3  -6  12      754.69      715.50     36.32 o 
   4  -6  12        8.75        4.67     19.17 o 
   5  -6  12      112.27      128.80     26.28 o 
   6  -6  12       11.91       26.00     23.34 o 
   7  -6  12       44.52       18.83     23.84 o 
   8  -6  12       27.81       49.16     26.29 o 
   9  -6  12      128.81       84.82     31.88 o 
  10  -6  12        1.17      -21.70     68.32 o 
  -6  -5  12     1179.96     1072.42     56.66 o 
  -5  -5  12      562.99      648.72     56.44 o 
  -4  -5  12      506.34      487.55     33.94 o 
  -3  -5  12      334.77      391.66     32.30 o 
  -2  -5  12      385.47      447.57     33.71 o 
  -1  -5  12       10.78       15.28     14.90 o 
   0  -5  12       28.92       20.62     15.28 o 
   1  -5  12      108.30       74.68     18.90 o 
   2  -5  12      199.48      158.44     22.26 o 
   3  -5  12      187.56      191.16     26.83 o 
   4  -5  12        0.71        3.39     18.92 o 
   5  -5  12        1.20        2.99     22.44 o 
   6  -5  12     1462.53     1383.22     70.14 o 
   7  -5  12      108.64       82.43     27.88 o 
   8  -5  12       12.44       -6.29     23.12 o 
   9  -5  12       84.39       37.45     30.76 o 
  10  -5  12        0.50      -16.79     30.54 o 
  11  -5  12       45.82       31.75     57.47 o 
  -6  -4  12        2.22       56.66     46.21 o 
  -5  -4  12      735.97      765.37     58.65 o 
  -4  -4  12      328.16      314.61     30.87 o 
  -3  -4  12      417.32      386.33     32.33 o 
  -2  -4  12     1800.51     1727.00     56.00 o 
  -1  -4  12      918.59     1023.10     41.42 o 
   0  -4  12        0.36       -1.75     13.54 o 
   1  -4  12       69.33       54.68     15.84 o 
   2  -4  12       40.84       35.39     15.19 o 
   3  -4  12       96.61       69.80     20.39 o 
   4  -4  12      120.63      134.48     27.36 o 
   5  -4  12        5.44      -19.10     19.37 o 
   6  -4  12       15.57       11.41     21.91 o 
   7  -4  12      212.90      174.79     35.22 o 
   8  -4  12      593.61      540.28     50.17 o 
   9  -4  12       51.08       71.84     29.78 o 
  10  -4  12      147.40      131.21     38.66 o 
  11  -4  12      216.04      174.18     46.53 o 
  -7  -3  12        4.85       -0.40     49.43 o 
  -6  -3  12      207.66      194.90     59.48 o 
  -5  -3  12      321.62      298.80     37.67 o 
  -4  -3  12       41.14       65.30     20.44 o 
  -3  -3  12      373.97      407.18     34.86 o 
  -2  -3  12      419.49      387.29     34.50 o 
  -1  -3  12        2.92       -3.76     14.80 o 
   0  -3  12      138.41      154.73     22.20 o 
   1  -3  12       86.76      112.49     20.11 o 
   2  -3  12       99.15       68.15     17.27 o 
   3  -3  12       24.40       30.24     14.91 o 
   4  -3  12      202.04      224.22     40.04 o 
   5  -3  12        9.27       11.69     23.06 o 
   6  -3  12       21.07       21.75     24.46 o 
   7  -3  12       78.96       45.12     26.52 o 
   8  -3  12      589.68      609.77     54.09 o 
   9  -3  12      548.55      579.89     52.12 o 
  10  -3  12     1401.29     1433.49     74.62 o 
  11  -3  12      354.89      358.92     44.83 o 
  12  -3  12      484.21      460.11     53.80 o 
  -7  -2  12      121.02      102.08     40.46 o 
  -6  -2  12      346.30      330.33     75.55 o 
  -5  -2  12       70.17       81.27     24.31 o 
  -4  -2  12      467.47      421.52     34.42 o 
  -3  -2  12        9.11       -0.46     16.79 o 
  -2  -2  12     1121.13     1068.43     48.43 o 
  -1  -2  12      659.46      623.27     35.88 o 
   0  -2  12      165.96      197.04     23.53 o 
   1  -2  12       53.60       45.52     18.60 o 
   2  -2  12        0.39      -12.95     12.95 o 
   3  -2  12      211.36      241.01     25.04 o 
   4  -2  12       21.62       15.24     17.41 o 
   5  -2  12       69.68       56.31     18.48 o 
   6  -2  12      615.17      643.35     44.96 o 
   7  -2  12        5.03        1.47     18.76 o 
   8  -2  12      608.31      523.98     43.34 o 
   9  -2  12      913.29      956.95     52.04 o 
  10  -2  12     1038.17     1059.74     69.52 o 
  11  -2  12      565.24      613.72     50.71 o 
  12  -2  12      358.34      318.28     37.45 o 
  -7  -1  12       34.70       20.90     47.82 o 
  -6  -1  12       76.77       67.11     47.02 o 
  -5  -1  12      382.87      420.31     48.70 o 
  -4  -1  12     2346.63     2316.29     75.16 o 
  -3  -1  12     3125.50     3373.35     98.53 o 
  -2  -1  12      173.45      132.27     28.16 o 
  -1  -1  12      199.07      219.18     27.95 o 
   0  -1  12      899.79      825.36     42.82 o 
   1  -1  12      153.34      139.86     20.74 o 
   2  -1  12        6.79        2.75     12.64 o 
   3  -1  12      408.43      488.32     30.33 o 
   4  -1  12      178.72      197.64     25.23 o 
   5  -1  12       70.39       76.93     19.24 o 
   6  -1  12      602.71      616.79     33.16 o 
   7  -1  12        2.24       -1.88     18.65 o 
   8  -1  12     1000.63     1058.52     55.29 o 
   9  -1  12        7.03        6.83     19.62 o 
  10  -1  12      262.52      301.24     36.62 o 
  11  -1  12      289.07      264.73     33.20 o 
  12  -1  12      432.19      445.81     41.02 o 
  -7   0  12       99.88      122.17     55.06 o 
  -6   0  12       13.98       43.80     43.40 o 
  -5   0  12      204.65      241.05     41.51 o 
  -4   0  12      436.90      429.43     41.52 o 
  -3   0  12       28.93       22.54     21.04 o 
  -2   0  12      275.67      315.99     38.59 o 
  -1   0  12      349.51      416.80     29.19 o 
   0   0  12        1.99        0.34     12.70 o 
   1   0  12       14.57        6.01     11.34 o 
   2   0  12      837.99      828.47     30.86 o 
   3   0  12        4.50        5.47     10.84 o 
   4   0  12      376.77      342.80     24.53 o 
   5   0  12      127.56      105.20     19.24 o 
   6   0  12        2.18        0.44     13.22 o 
   7   0  12      194.15      199.58     30.88 o 
   8   0  12       77.78      105.55     25.63 o 
   9   0  12       44.76       64.09     23.82 o 
  10   0  12      505.50      526.47     43.33 o 
  11   0  12       47.92       45.92     22.57 o 
  12   0  12      280.92      334.80     37.22 o 
  13   0  12       91.96       81.63     36.88 o 
  -8   1  12      434.71      404.28     72.34 o 
  -7   1  12      133.67      178.83     57.87 o 
  -6   1  12     1384.89     1317.31    102.07 o 
  -5   1  12       72.74       83.14     30.30 o 
  -4   1  12       61.95       52.97     23.75 o 
  -3   1  12      190.33      195.58     31.47 o 
  -2   1  12      162.50      199.31     38.47 o 
  -1   1  12       83.20       79.21     28.02 o 
   0   1  12      818.89      827.73     48.43 o 
   1   1  12      851.98      749.02     45.75 o 
   2   1  12      681.15      669.33     52.40 o 
   3   1  12      610.78      587.68     50.14 o 
   4   1  12     1050.95      919.87     82.38 o 
   5   1  12      230.66      276.09     41.03 o 
   6   1  12      148.49      169.40     35.97 o 
   7   1  12     1256.29     1278.39     72.22 o 
   8   1  12        1.78       -2.91     22.68 o 
   9   1  12      540.76      560.36     58.07 o 
  10   1  12       33.61       29.16     21.22 o 
  11   1  12        2.78      -18.73     18.73 o 
  12   1  12       15.09       18.91     27.98 o 
  13   1  12      220.62      192.79     44.13 o 
  -8   2  12      263.29      276.88     65.10 o 
  -7   2  12      411.98      417.98     45.07 o 
  -6   2  12      173.81      202.14     53.85 o 
  -5   2  12      689.06      742.44     59.10 o 
  -4   2  12       66.81       63.13     31.52 o 
  -3   2  12      615.50      624.58     45.72 o 
  -2   2  12       29.54       38.44     22.51 o 
  -1   2  12      778.12      909.11     63.25 o 
   0   2  12     2951.56     2888.64    169.59 o 
   1   2  12      667.93      671.58     58.87 o 
   2   2  12      643.67      582.70     50.71 o 
   3   2  12        0.08        4.49     21.43 o 
   4   2  12      371.23      334.65     42.34 o 
   5   2  12      249.55      269.66     41.00 o 
   6   2  12      209.13      182.09     35.40 o 
   7   2  12        1.51       -8.44     21.41 o 
   8   2  12      366.07      452.13     48.99 o 
   9   2  12      456.42      524.18     39.08 o 
  10   2  12        2.69       11.85     19.08 o 
  11   2  12        5.92       -6.65     19.22 o 
  12   2  12      218.13      226.52     35.57 o 
  13   2  12      542.48      481.46     62.83 o 
  -7   3  12      941.87      908.42     66.33 o 
  -6   3  12      927.87      945.50     53.22 o 
  -5   3  12      713.56      703.37     48.30 o 
  -4   3  12       62.04       67.02     22.24 o 
  -3   3  12      301.78      311.97     32.26 o 
  -2   3  12      130.38      138.49     24.23 o 
  -1   3  12       97.00      118.48     26.57 o 
   0   3  12     1056.82     1117.73     53.15 o 
   1   3  12     2902.99     3005.72     79.01 o 
   2   3  12      686.00      693.13     43.82 o 
   3   3  12      927.62      863.57     46.42 o 
   4   3  12       85.90       70.25     22.67 o 
   5   3  12      293.69      253.13     28.62 o 
   6   3  12     1234.56     1255.97     48.67 o 
   7   3  12      549.39      530.86     36.67 o 
   8   3  12      631.85      610.03     42.11 o 
   9   3  12      205.44      197.00     26.94 o 
  10   3  12       61.10       73.18     21.38 o 
  11   3  12      207.13      258.18     29.52 o 
  12   3  12      106.13       73.70     26.28 o 
  13   3  12      629.72      609.23     52.48 o 
  -7   4  12      535.89      511.54     55.90 o 
  -6   4  12      517.19      481.17     43.46 o 
  -5   4  12      559.98      528.53     37.06 o 
  -4   4  12      279.07      269.31     30.98 o 
  -3   4  12      128.53      128.08     24.30 o 
  -2   4  12      419.53      354.27     32.41 o 
  -1   4  12       10.27       -9.56     16.03 o 
   0   4  12       29.85       25.06     17.96 o 
   1   4  12     1091.87     1051.18     48.95 o 
   2   4  12        8.26       28.78     18.06 o 
   3   4  12      154.86      138.73     24.85 o 
   4   4  12       50.02      107.40     22.22 o 
   5   4  12     3379.90     3482.68     71.62 o 
   6   4  12      339.65      425.84     32.73 o 
   7   4  12        2.49        6.35     16.03 o 
   8   4  12       88.40       71.86     20.46 o 
   9   4  12      597.60      641.45     38.71 o 
  10   4  12       64.03       78.86     20.94 o 
  11   4  12       66.66       47.94     19.44 o 
  12   4  12        1.86        6.03     22.88 o 
  13   4  12       49.58       14.49     35.33 o 
  -7   5  12      624.72      569.18     55.23 o 
  -6   5  12      253.25      265.33     35.07 o 
  -5   5  12       36.40       34.97     22.49 o 
  -4   5  12      221.65      175.96     25.51 o 
  -3   5  12      530.34      446.30     34.79 o 
  -2   5  12       41.08       32.90     17.94 o 
  -1   5  12        2.66        4.21     16.46 o 
   0   5  12      124.87      158.20     25.45 o 
   1   5  12      213.16      209.62     29.21 o 
   2   5  12       94.52      106.21     22.59 o 
   3   5  12     2916.20     2807.89     70.19 o 
   4   5  12      817.16      855.19     43.77 o 
   5   5  12        3.19       -4.55     14.20 o 
   6   5  12      141.85      158.42     23.48 o 
   7   5  12      736.44      771.99     39.06 o 
   8   5  12      198.98      190.67     25.73 o 
   9   5  12      292.76      315.94     30.62 o 
  10   5  12      382.10      382.14     31.30 o 
  11   5  12      850.67      801.38     38.53 o 
  12   5  12        8.06       12.42     19.38 o 
  -7   6  12       10.49       36.57     53.45 o 
  -6   6  12      216.42      165.87     37.91 o 
  -5   6  12       23.45       10.25     18.88 o 
  -4   6  12      130.26      129.88     23.11 o 
  -3   6  12      102.56      101.51     21.03 o 
  -2   6  12      178.08      180.31     22.46 o 
  -1   6  12       20.31       -3.02     14.89 o 
   0   6  12       10.11        9.05     13.69 o 
   1   6  12        2.86       21.27     14.39 o 
   2   6  12      575.97      679.36     31.25 o 
   3   6  12     1712.95     1764.36     44.26 o 
   4   6  12       55.39       54.26     15.58 o 
   5   6  12      264.07      288.69     23.31 o 
   6   6  12       77.18       33.55     15.05 o 
   7   6  12     1478.64     1384.25     42.39 o 
   8   6  12      335.27      295.98     26.37 o 
   9   6  12      598.24      564.49     33.77 o 
  10   6  12      436.27      454.19     30.63 o 
  11   6  12       97.42      107.74     29.64 o 
  12   6  12        2.80      -29.58     32.11 o 
  -5   7  12       44.65       23.09     22.52 o 
  -4   7  12      384.61      346.62     31.40 o 
  -3   7  12     1227.67     1214.43     45.45 o 
  -2   7  12     1847.66     1805.75     45.93 o 
  -1   7  12      150.56      141.46     16.93 o 
   0   7  12        2.19       -3.61     14.25 o 
   1   7  12       10.34        8.54     15.71 o 
   2   7  12       10.62        0.60     14.86 o 
   3   7  12       39.39       51.57     16.46 o 
   4   7  12      437.97      420.21     29.42 o 
   5   7  12      348.35      344.69     26.17 o 
   6   7  12       35.99       36.11     15.76 o 
   7   7  12     2011.94     2123.33     49.43 o 
   8   7  12      154.81      157.79     21.04 o 
   9   7  12      696.17      807.48     38.12 o 
  10   7  12       20.31       26.75     17.34 o 
  11   7  12       66.37       56.38     19.62 o 
  12   7  12      106.70       69.24     47.43 o 
  -6   8  12        6.52       16.11     41.29 o 
  -5   8  12     1358.34     1434.06     59.01 o 
  -4   8  12     1494.11     1430.98     52.70 o 
  -3   8  12     1550.97     1555.36     40.94 o 
  -2   8  12      787.44      885.23     31.72 o 
  -1   8  12      290.74      341.98     23.90 o 
   0   8  12      764.68      723.51     30.63 o 
   1   8  12       41.05       33.67     15.17 o 
   2   8  12      132.96      178.14     20.94 o 
   3   8  12      200.69      207.26     22.97 o 
   4   8  12       79.82       74.83     16.07 o 
   5   8  12       79.74      111.96     16.57 o 
   6   8  12       81.59       81.95     15.69 o 
   7   8  12      241.67      255.40     22.24 o 
   8   8  12      178.30      180.16     20.60 o 
   9   8  12       11.76       10.74     17.43 o 
  10   8  12        0.41       -3.41     19.06 o 
  11   8  12        9.33       34.90     42.60 o 
  12   8  12      133.98      174.01     72.74 o 
  -5   9  12     1202.57     1091.93     64.77 o 
  -4   9  12      986.23      942.46     66.19 o 
  -3   9  12      941.70     1038.40     51.52 o 
  -2   9  12      214.58      215.90     22.12 o 
  -1   9  12      789.56      776.28     30.82 o 
   0   9  12       80.23       54.75     15.26 o 
   1   9  12      126.73      120.28     19.70 o 
   2   9  12       62.25       54.31     16.22 o 
   3   9  12        3.29      -20.32     20.32 o 
   4   9  12        4.23      -11.60     21.57 o 
   5   9  12        2.06        9.28     19.58 o 
   6   9  12      586.51      522.08     39.33 o 
   7   9  12        7.84        1.49     20.15 o 
   8   9  12        0.26        0.86     20.27 o 
   9   9  12       10.87       -9.84     23.21 o 
  10   9  12      118.62      148.50     34.38 o 
  11   9  12       13.03        3.23     31.62 o 
  -5  10  12        1.16       11.25     57.06 o 
  -4  10  12      117.83      124.68     38.92 o 
  -3  10  12      971.59      880.93     59.60 o 
  -2  10  12     1195.34     1211.77     52.27 o 
  -1  10  12       79.86       88.39     22.23 o 
   0  10  12       17.14       27.97     17.98 o 
   1  10  12      437.19      452.73     32.96 o 
   2  10  12      102.11      127.68     27.70 o 
   3  10  12        3.14       -6.03     20.03 o 
   4  10  12      245.99      220.01     34.95 o 
   5  10  12        0.19        2.79     18.88 o 
   6  10  12      264.78      311.67     32.40 o 
   7  10  12        6.44       -4.96     18.93 o 
   8  10  12       34.13       49.01     24.21 o 
   9  10  12        0.07       14.28     28.44 o 
  10  10  12      146.08      142.52     33.06 o 
  11  10  12      118.46       86.40     51.84 o 
  -4  11  12       30.26       28.82     46.62 o 
  -3  11  12       71.59       72.99     33.50 o 
  -2  11  12       80.89       93.98     28.55 o 
  -1  11  12      502.14      544.99     37.65 o 
   0  11  12      274.95      224.25     29.88 o 
   1  11  12       94.65       84.82     21.44 o 
   2  11  12       71.13       42.60     19.07 o 
   3  11  12        0.53      -10.56     18.16 o 
   4  11  12       36.60       25.97     19.67 o 
   5  11  12        2.64        4.29     17.24 o 
   6  11  12       24.63       60.01     20.35 o 
   7  11  12       36.30       36.90     21.27 o 
   8  11  12        1.82       -0.21     25.40 o 
   9  11  12       95.65      125.90     29.24 o 
  10  11  12      508.23      461.95     63.34 o 
  -3  12  12        6.73      -32.55     53.45 o 
  -2  12  12       44.42       24.92     46.21 o 
  -1  12  12       85.01       76.16     39.97 o 
   0  12  12       49.88       31.83     31.45 o 
   1  12  12        0.46        4.79     28.26 o 
   2  12  12      390.32      458.89     44.67 o 
   3  12  12      118.64      103.06     29.52 o 
   4  12  12      100.49      126.19     35.77 o 
   5  12  12       22.65       33.62     27.25 o 
   6  12  12       11.05       18.01     30.07 o 
   7  12  12       10.49       -8.05     34.56 o 
   8  12  12      236.13      181.14     40.29 o 
   9  12  12       57.04       39.10     39.18 o 
  -1  13  12      119.93       67.10     39.79 o 
   0  13  12      306.03      270.27     52.04 o 
   1  13  12      123.25      107.50     59.68 o 
   2  13  12      115.15      128.77     37.57 o 
   3  13  12        6.30       25.42     29.03 o 
   4  13  12      338.26      397.58     43.66 o 
   5  13  12       49.21       23.31     38.58 o 
   6  13  12        1.70       13.93     30.23 o 
   7  13  12       74.04       77.16     68.72 o 
   1  14  12      561.27      669.51     98.86 o 
   2  14  12      175.67      116.94     71.53 o 
   3  14  12        0.69      -40.99     67.92 o 
   4  14  12       94.54       72.34     69.52 o 
   5  14  12        2.55      -40.59     53.85 o 
  -1  -9  13        2.45       22.50     51.04 o 
   0  -9  13        0.01       -9.73     33.78 o 
   1  -9  13       71.24      105.41     33.70 o 
   2  -9  13       30.85       45.00     28.37 o 
   3  -9  13       21.19       70.94     33.04 o 
   4  -9  13        3.86       -9.82     32.16 o 
   5  -9  13        6.88       -9.64     47.02 o 
  -2  -8  13       17.48       27.00     45.25 o 
  -1  -8  13      250.56      250.68     38.70 o 
   0  -8  13       14.59       36.77     30.84 o 
   1  -8  13       11.74       17.20     26.66 o 
   2  -8  13        7.37       -2.75     26.12 o 
   3  -8  13       14.58       23.81     32.36 o 
   4  -8  13       23.64       28.98     28.11 o 
   5  -8  13      148.55      151.33     30.08 o 
   6  -8  13      865.85      875.07     50.89 o 
   7  -8  13      224.33      160.52     39.03 o 
  -3  -7  13        1.23        3.61     42.60 o 
  -2  -7  13      276.66      205.16     44.68 o 
  -1  -7  13      454.89      460.52     37.52 o 
   0  -7  13       24.68       77.86     37.17 o 
   1  -7  13        0.07       10.19     17.32 o 
   2  -7  13       80.90      108.95     21.43 o 
   3  -7  13       28.11       53.45     20.98 o 
   4  -7  13       54.69       57.65     19.84 o 
   5  -7  13      238.62      266.38     38.65 o 
   6  -7  13     1177.58     1202.34     76.72 o 
   7  -7  13      745.80      753.08     66.34 o 
   8  -7  13      782.84      797.83     75.58 o 
  -4  -6  13      404.11      365.70     75.95 o 
  -3  -6  13       52.64       96.83     23.88 o 
  -2  -6  13        4.18        8.89     17.21 o 
  -1  -6  13       32.13       49.00     18.64 o 
   0  -6  13      682.44      767.94     35.07 o 
   1  -6  13       55.44       84.88     18.75 o 
   2  -6  13        2.26        9.30     14.99 o 
   3  -6  13        2.60       -5.35     17.49 o 
   4  -6  13       40.61       33.26     20.43 o 
   5  -6  13      312.59      274.41     34.65 o 
   6  -6  13     1098.84     1101.75     50.43 o 
   7  -6  13      583.49      652.10     44.85 o 
   8  -6  13     1183.84     1134.26     60.81 o 
   9  -6  13      398.84      388.63     53.85 o 
  -5  -5  13      155.50      132.01     33.63 o 
  -4  -5  13      427.00      445.31     65.10 o 
  -3  -5  13      321.56      353.99     31.38 o 
  -2  -5  13      241.55      333.51     31.15 o 
  -1  -5  13        8.73       54.96     18.93 o 
   0  -5  13       31.47       33.74     16.11 o 
   1  -5  13      174.93      189.90     23.05 o 
   2  -5  13     1358.47     1358.31     45.65 o 
   3  -5  13        6.04        2.09     14.97 o 
   4  -5  13        5.45       -1.66     20.29 o 
   5  -5  13        9.81       -3.37     19.08 o 
   6  -5  13       80.51      105.02     25.68 o 
   7  -5  13      268.37      236.23     38.62 o 
   8  -5  13      647.13      632.94     54.55 o 
   9  -5  13       28.10       13.33     47.42 o 
  10  -5  13       28.65        0.90     33.14 o 
  -5  -4  13        7.17       36.17     45.81 o 
  -4  -4  13      165.95      211.56     27.20 o 
  -3  -4  13        2.31        2.91     17.04 o 
  -2  -4  13      154.11      155.51     24.28 o 
  -1  -4  13      230.79      342.66     28.93 o 
   0  -4  13      682.07      734.07     36.83 o 
   1  -4  13      165.59      176.44     23.30 o 
   2  -4  13      174.00      147.37     22.29 o 
   3  -4  13        1.11       -2.71     15.14 o 
   4  -4  13      594.02      525.24     51.26 o 
   5  -4  13        9.14        8.31     22.07 o 
   6  -4  13      201.14      207.48     37.74 o 
   7  -4  13      175.00      179.49     53.25 o 
   8  -4  13       45.24       59.82     27.97 o 
   9  -4  13      402.20      365.60     54.07 o 
  10  -4  13      212.76      236.00     42.52 o 
  11  -4  13      102.31       71.72     32.31 o 
  -5  -3  13      338.42      474.60     86.80 o 
  -4  -3  13      866.06      957.88     43.88 o 
  -3  -3  13       45.24       55.21     19.29 o 
  -2  -3  13      354.27      348.45     32.94 o 
  -1  -3  13      149.94      124.19     21.51 o 
   0  -3  13     1640.34     1637.78     50.80 o 
   1  -3  13       45.63       62.88     18.93 o 
   2  -3  13      138.84      151.50     22.23 o 
   3  -3  13       27.53       24.65     18.52 o 
   4  -3  13      341.84      308.92     38.29 o 
   5  -3  13      160.67      123.52     42.40 o 
   6  -3  13        4.84        8.44     24.11 o 
   7  -3  13      131.49      123.22     33.10 o 
   8  -3  13       63.28       69.97     28.87 o 
   9  -3  13      764.92      706.10     57.73 o 
  10  -3  13     1394.91     1426.01     63.45 o 
  11  -3  13      389.43      330.48     41.57 o 
  -6  -2  13       16.94      -44.21     45.41 o 
  -5  -2  13      163.28      187.45     42.46 o 
  -4  -2  13        8.13       14.17     22.08 o 
  -3  -2  13      754.71      740.36     47.20 o 
  -2  -2  13      686.59      695.98     40.68 o 
  -1  -2  13       37.39       43.12     17.45 o 
   0  -2  13      242.30      275.00     27.25 o 
   1  -2  13       67.08       49.56     17.13 o 
   2  -2  13      139.56      177.62     23.36 o 
   3  -2  13      597.74      606.13     38.95 o 
   4  -2  13        2.19        7.90     17.06 o 
   5  -2  13      349.10      296.69     43.47 o 
   6  -2  13       44.55       28.09     24.70 o 
   7  -2  13      163.23      181.59     30.76 o 
   8  -2  13       56.55       41.14     21.61 o 
   9  -2  13      158.31      110.13     26.18 o 
  10  -2  13     1247.03     1328.30     59.81 o 
  11  -2  13      578.93      563.19     42.74 o 
  12  -2  13      639.22      636.02     57.35 o 
  -7  -1  13      150.31      149.49     51.44 o 
  -6  -1  13       30.21       40.59     50.23 o 
  -5  -1  13        1.78       -9.81     29.69 o 
  -4  -1  13       10.31       -9.68     19.22 o 
  -3  -1  13      308.92      298.30     35.73 o 
  -2  -1  13       40.37       34.81     22.17 o 
  -1  -1  13        0.10       -0.51     18.06 o 
   0  -1  13       12.33        8.39     16.19 o 
   1  -1  13       71.52       82.29     20.74 o 
   2  -1  13       37.31       34.29     14.11 o 
   3  -1  13      176.69      199.21     22.15 o 
   4  -1  13      631.25      627.40     38.52 o 
   5  -1  13      790.47      753.30     57.12 o 
   6  -1  13        7.54        4.62     20.46 o 
   7  -1  13      198.29      198.92     31.30 o 
   8  -1  13       53.01       39.86     21.51 o 
   9  -1  13        7.01       -1.08     18.35 o 
  10  -1  13      495.82      530.23     44.55 o 
  11  -1  13      231.27      209.85     34.81 o 
  12  -1  13      652.46      705.88     48.15 o 
  -7   0  13      194.88      199.00     37.65 o 
  -6   0  13        8.15      -14.47     46.21 o 
  -5   0  13        2.40      -17.14     28.14 o 
  -4   0  13      174.22      147.40     29.05 o 
  -3   0  13        0.26       -7.38     19.56 o 
  -2   0  13      184.01      209.66     32.61 o 
  -1   0  13     1115.17     1137.22     57.01 o 
   0   0  13       19.17       20.55     19.42 o 
   1   0  13      353.41      347.73     36.99 o 
   2   0  13       54.53       62.95     16.48 o 
   3   0  13     1513.81     1523.43     45.26 o 
   4   0  13      488.52      531.68     41.53 o 
   5   0  13      987.74     1011.22     52.42 o 
   6   0  13      205.09      161.35     34.07 o 
   7   0  13      304.98      296.50     44.87 o 
   8   0  13       17.38       22.14     20.71 o 
   9   0  13        6.84      -15.45     18.92 o 
  10   0  13       46.75       42.43     21.76 o 
  11   0  13        6.88      -15.53     24.79 o 
  12   0  13      333.03      379.29     44.37 o 
  -7   1  13        2.38        6.57     37.02 o 
  -6   1  13      474.50      417.54     81.18 o 
  -5   1  13        9.76        4.08     27.46 o 
  -4   1  13     1434.57     1445.95     75.48 o 
  -3   1  13      259.42      260.39     34.46 o 
  -2   1  13      741.65      710.41     48.45 o 
  -1   1  13     1018.53     1095.53     69.14 o 
   0   1  13      263.07      244.50     34.31 o 
   1   1  13      145.14      142.69     27.37 o 
   2   1  13       31.20       36.79     19.99 o 
   3   1  13     2163.46     2070.91     69.94 o 
   4   1  13     1111.39      986.39     64.10 o 
   5   1  13     2845.96     2848.72    209.57 o 
   6   1  13       24.42        2.79     22.54 o 
   7   1  13      517.80      578.00     54.86 o 
   8   1  13       16.88       26.83     21.63 o 
   9   1  13      518.65      512.15     43.23 o 
  10   1  13       47.87       38.45     19.63 o 
  11   1  13       22.98       30.03     24.69 o 
  12   1  13      119.17      103.81     28.59 o 
  -7   2  13      110.26       98.05     53.05 o 
  -6   2  13      422.06      435.51     64.03 o 
  -5   2  13     1682.76     1855.86     68.38 o 
  -4   2  13       95.06      107.91     27.93 o 
  -3   2  13        4.30        8.19     21.86 o 
  -2   2  13     1670.33     1513.28     63.54 o 
  -1   2  13      383.19      363.49     47.90 o 
   0   2  13      333.61      281.48     44.63 o 
   1   2  13      185.63      191.30     36.61 o 
   2   2  13        1.22       -8.08     21.47 o 
   3   2  13      723.64      813.56     59.13 o 
   4   2  13      941.51      950.88     62.48 o 
   5   2  13     1099.58     1139.52     67.33 o 
   6   2  13        0.37       -1.28     21.26 o 
   7   2  13      467.15      484.84     42.92 o 
   8   2  13        1.82        7.86     18.34 o 
   9   2  13     1054.96     1124.45     50.20 o 
  10   2  13        1.67        2.84     16.76 o 
  11   2  13        0.30        1.04     20.17 o 
  12   2  13      231.32      295.76     35.72 o 
  -7   3  13     1857.12     1668.14     91.63 o 
  -6   3  13     2887.54     2788.94     94.70 o 
  -5   3  13     1995.24     2112.33     69.87 o 
  -4   3  13       12.09       -8.63     20.98 o 
  -3   3  13       53.53       50.86     21.41 o 
  -2   3  13      362.08      366.67     36.07 o 
  -1   3  13      257.13      230.36     33.18 o 
   0   3  13      819.05      912.33     50.69 o 
   1   3  13       44.26       38.36     21.11 o 
   2   3  13     1993.21     1809.95     64.71 o 
   3   3  13      627.31      664.77     44.41 o 
   4   3  13      239.34      285.79     34.47 o 
   5   3  13      201.62      237.09     32.28 o 
   6   3  13      225.60      204.95     27.33 o 
   7   3  13      352.66      381.51     33.99 o 
   8   3  13      179.30      167.29     26.15 o 
   9   3  13      781.35      796.27     42.23 o 
  10   3  13       34.69       20.58     18.53 o 
  11   3  13        6.02       -8.89     20.13 o 
  12   3  13       60.71       72.03     27.11 o 
  -6   4  13      367.27      377.05     53.48 o 
  -5   4  13     1719.40     1886.99     88.79 o 
  -4   4  13      858.39      802.40     41.58 o 
  -3   4  13      437.02      471.99     35.72 o 
  -2   4  13        3.40       -4.81     17.13 o 
  -1   4  13      151.07      182.31     29.09 o 
   0   4  13       21.73       16.36     19.77 o 
   1   4  13       15.66       36.57     19.79 o 
   2   4  13      119.44       83.94     23.33 o 
   3   4  13        2.48       -7.96     15.81 o 
   4   4  13       44.37       29.58     19.14 o 
   5   4  13      241.34      252.63     38.90 o 
   6   4  13       61.83       84.53     20.25 o 
   7   4  13      673.15      634.53     38.36 o 
   8   4  13       75.70       91.38     21.00 o 
   9   4  13       93.71      140.75     23.64 o 
  10   4  13      648.86      696.73     38.67 o 
  11   4  13       14.15       11.23     19.71 o 
  12   4  13      113.36      115.97     29.84 o 
  -6   5  13      209.24      138.70     44.21 o 
  -5   5  13      394.14      373.17     38.11 o 
  -4   5  13       88.06       99.44     25.27 o 
  -3   5  13      861.17      864.10     41.97 o 
  -2   5  13      135.96      146.22     24.02 o 
  -1   5  13        4.62       10.03     19.22 o 
   0   5  13      728.06      737.20     43.72 o 
   1   5  13      144.17      164.31     27.06 o 
   2   5  13       26.01       20.07     17.73 o 
   3   5  13      157.27      133.87     24.07 o 
   4   5  13       27.27       15.75     17.72 o 
   5   5  13      181.39      186.44     27.66 o 
   6   5  13      897.54      934.64     41.75 o 
   7   5  13      430.73      376.32     31.74 o 
   8   5  13     2740.43     2714.49     65.07 o 
   9   5  13      622.04      656.24     36.82 o 
  10   5  13      463.68      487.29     33.57 o 
  11   5  13      583.25      626.63     36.62 o 
  12   5  13      573.65      555.61     40.19 o 
  -6   6  13       19.87       -0.80     50.23 o 
  -5   6  13      122.27      107.74     34.27 o 
  -4   6  13      112.07       89.52     23.24 o 
  -3   6  13      235.08      203.20     26.75 o 
  -2   6  13       95.54      117.48     22.20 o 
  -1   6  13      386.99      369.80     31.08 o 
   0   6  13      303.82      336.86     30.17 o 
   1   6  13      275.32      287.75     28.13 o 
   2   6  13       23.27       34.82     16.43 o 
   3   6  13     2015.08     2089.98     54.19 o 
   4   6  13     1504.95     1435.94     46.52 o 
   5   6  13     2289.80     2178.54     59.06 o 
   6   6  13       14.56       12.85     14.76 o 
   7   6  13     2460.18     2458.65     59.35 o 
   8   6  13     1688.41     1600.60     49.15 o 
   9   6  13     2405.72     2509.63     58.18 o 
  10   6  13     1065.80     1035.34     39.27 o 
  11   6  13      890.28      880.38     48.10 o 
  12   6  13      522.18      501.53     98.46 o 
  -4   7  13       11.89        2.63     21.04 o 
  -3   7  13       23.84       32.65     18.74 o 
  -2   7  13       78.21       89.19     21.58 o 
  -1   7  13        3.70       -6.94     17.06 o 
   0   7  13      129.39      151.35     21.27 o 
   1   7  13        2.32       -0.94     14.66 o 
   2   7  13      509.38      544.21     32.32 o 
   3   7  13      994.49     1012.80     39.87 o 
   4   7  13      407.60      423.43     30.50 o 
   5   7  13     1716.16     1641.38     48.13 o 
   6   7  13      631.46      631.23     31.82 o 
   7   7  13      207.18      183.07     23.16 o 
   8   7  13     1203.24     1120.66     42.26 o 
   9   7  13     1976.42     2157.43     52.98 o 
  10   7  13      710.72      746.26     35.59 o 
  11   7  13     1223.27     1293.20     78.90 o 
  -5   8  13      200.75      211.38     71.13 o 
  -4   8  13      105.74      116.72     29.32 o 
  -3   8  13       16.02       17.65     25.01 o 
  -2   8  13      931.90      992.67     31.78 o 
  -1   8  13      622.85      676.10     28.83 o 
   0   8  13      480.44      473.97     25.62 o 
   1   8  13      539.07      533.00     27.88 o 
   2   8  13     1705.79     1780.01     44.80 o 
   3   8  13      161.26      144.14     19.30 o 
   4   8  13        1.35       -1.63     13.78 o 
   5   8  13      585.03      620.54     30.10 o 
   6   8  13      293.68      340.45     24.17 o 
   7   8  13     1978.36     1956.56     52.66 o 
   8   8  13      345.54      383.79     30.48 o 
   9   8  13       66.18       52.14     19.58 o 
  10   8  13      337.25      435.17     35.72 o 
  11   8  13      571.12      517.23     63.33 o 
  -5   9  13       21.19       -6.83     49.83 o 
  -4   9  13      368.44      327.92     81.98 o 
  -3   9  13      160.72      117.98     40.20 o 
  -2   9  13      863.85      950.66     49.90 o 
  -1   9  13      110.67      124.01     24.11 o 
   0   9  13     1405.18     1410.89     36.68 o 
   1   9  13     1698.45     1596.61     40.84 o 
   2   9  13      656.46      673.34     31.81 o 
   3   9  13        6.21       -7.58     22.37 o 
   4   9  13        8.16       12.11     24.13 o 
   5   9  13      245.37      260.80     39.21 o 
   6   9  13       46.51       68.09     23.02 o 
   7   9  13       26.72       30.21     21.99 o 
   8   9  13       52.69       61.65     25.27 o 
   9   9  13      216.54      223.17     34.75 o 
  10   9  13        0.76       -3.35     31.42 o 
  11   9  13       65.45       65.88     47.66 o 
  -4  10  13        5.13       11.25     55.06 o 
  -3  10  13      381.10      342.29     52.56 o 
  -2  10  13     1287.09     1257.36     66.92 o 
  -1  10  13       51.89       35.00     24.13 o 
   0  10  13      518.03      494.19     39.77 o 
   1  10  13       78.24       81.32     21.38 o 
   2  10  13      938.05     1015.92     58.47 o 
   3  10  13       14.47       12.53     22.01 o 
   4  10  13        0.29      -14.84     19.89 o 
   5  10  13       78.89       79.92     26.07 o 
   6  10  13      358.93      407.69     35.20 o 
   7  10  13       31.35       43.87     23.66 o 
   8  10  13       10.99       12.46     25.72 o 
   9  10  13        4.20      -17.22     31.93 o 
  10  10  13       13.66       13.77     34.81 o 
  -3  11  13       48.53       26.08     33.63 o 
  -2  11  13      241.51      234.34     41.44 o 
  -1  11  13      214.36      220.30     34.33 o 
   0  11  13      172.75      128.91     27.29 o 
   1  11  13       65.81       56.01     22.42 o 
   2  11  13       43.74       68.31     22.02 o 
   3  11  13      108.76       86.08     24.40 o 
   4  11  13       21.71      -17.20     19.49 o 
   5  11  13      266.92      272.10     34.75 o 
   6  11  13        0.02       -0.10     20.54 o 
   7  11  13      138.50      166.05     28.93 o 
   8  11  13      238.24      271.44     39.91 o 
   9  11  13      264.23      269.64     35.30 o 
  -2  12  13       28.90       32.15     55.46 o 
  -1  12  13      142.05      185.56     39.85 o 
   0  12  13      204.06      246.80     42.28 o 
   1  12  13        0.09        1.21     37.11 o 
   2  12  13       26.52        3.69     33.99 o 
   3  12  13      125.08      128.99     36.97 o 
   4  12  13      236.21      186.06     48.22 o 
   5  12  13      580.28      544.93     67.51 o 
   6  12  13       76.00       56.96     38.79 o 
   7  12  13      104.95      116.24     37.74 o 
   8  12  13        7.58        8.04     40.71 o 
   9  12  13       43.20        0.00     43.80 o 
   0  13  13      146.60      158.33     64.70 o 
   1  13  13       40.69       25.81     34.37 o 
   2  13  13      104.18      113.94     32.37 o 
   3  13  13      669.04      695.62     53.10 o 
   4  13  13      634.59      627.84     49.51 o 
   5  13  13      318.15      315.06     43.55 o 
   6  13  13        8.75      -14.47     40.99 o 
   0  -8  14       64.02       79.43     36.61 o 
   1  -8  14        1.09       18.26     41.91 o 
   2  -8  14      128.14       95.82     30.00 o 
   3  -8  14      127.72       95.45     34.59 o 
   4  -8  14       51.61       81.11     43.17 o 
   5  -8  14        1.24      -22.64     38.66 o 
  -2  -7  14      164.89      160.75     52.24 o 
  -1  -7  14      124.22      108.07     45.59 o 
   0  -7  14        7.61       11.00     35.97 o 
   1  -7  14       11.70      -15.56     28.92 o 
   2  -7  14       53.27       72.99     31.93 o 
   3  -7  14       61.23       52.03     31.42 o 
   4  -7  14       28.10       13.64     37.43 o 
   5  -7  14        6.54      -14.73     37.35 o 
   6  -7  14      609.85      619.91     56.66 o 
   7  -7  14       81.26       75.84     47.73 o 
  -3  -6  14       41.54       49.43     53.85 o 
  -2  -6  14       86.64       37.54     36.83 o 
  -1  -6  14      125.77      172.38     24.28 o 
   0  -6  14        4.27       22.78     17.98 o 
   1  -6  14     1176.58     1198.37     40.33 o 
   2  -6  14       20.12       18.34     18.03 o 
   3  -6  14        1.92        8.55     19.10 o 
   4  -6  14        0.11        5.15     19.67 o 
   5  -6  14      134.82      151.49     29.79 o 
   6  -6  14        3.80       -1.38     26.17 o 
   7  -6  14        0.19        4.77     24.53 o 
   8  -6  14     1096.20     1147.76     76.62 o 
  -3  -5  14       28.64       -8.98     25.19 o 
  -2  -5  14       11.90       31.07     20.83 o 
  -1  -5  14       28.96       22.22     18.76 o 
   0  -5  14      303.41      292.12     27.03 o 
   1  -5  14      982.54     1005.14     39.37 o 
   2  -5  14      719.47      789.17     36.36 o 
   3  -5  14      481.83      482.67     34.97 o 
   4  -5  14        0.45       16.28     19.29 o 
   5  -5  14       44.70       45.50     26.58 o 
   6  -5  14        2.42        5.33     23.81 o 
   7  -5  14        0.63       27.82     27.32 o 
   8  -5  14      573.84      486.52     45.70 o 
   9  -5  14      636.84      614.83     49.83 o 
  -4  -4  14        3.14      -16.48     44.61 o 
  -3  -4  14       65.86       52.98     27.42 o 
  -2  -4  14      154.91      149.45     24.19 o 
  -1  -4  14      278.87      301.80     30.74 o 
   0  -4  14      449.46      473.08     31.67 o 
   1  -4  14     1070.85     1001.09     41.00 o 
   2  -4  14     1304.72     1304.73     44.97 o 
   3  -4  14      230.70      240.56     25.61 o 
   4  -4  14      469.84      385.34     38.28 o 
   5  -4  14      470.36      449.69     47.65 o 
   6  -4  14      103.62      113.66     32.95 o 
   7  -4  14      106.07       70.02     25.44 o 
   8  -4  14      284.95      268.76     46.86 o 
   9  -4  14      156.28      161.02     39.66 o 
  10  -4  14      135.97       61.92     44.90 o 
  -4  -3  14        4.50       30.14     47.42 o 
  -3  -3  14       55.24       76.25     26.28 o 
  -2  -3  14       32.70       24.92     18.70 o 
  -1  -3  14      372.59      358.90     33.24 o 
   0  -3  14      961.09      930.63     40.46 o 
   1  -3  14      162.74      149.71     22.77 o 
   2  -3  14        5.25       16.04     16.63 o 
   3  -3  14       28.73       12.17     16.31 o 
   4  -3  14      677.39      629.27     46.29 o 
   5  -3  14       91.63      111.58     32.11 o 
   6  -3  14       10.01        1.98     22.30 o 
   7  -3  14       41.46       34.62     26.04 o 
   8  -3  14      116.66      124.32     33.60 o 
   9  -3  14        0.49        8.81     26.60 o 
  10  -3  14       93.89       73.79     29.54 o 
  11  -3  14      293.63      285.32     65.91 o 
  -5  -2  14      164.20      156.73     63.90 o 
  -4  -2  14      113.82      110.40     40.97 o 
  -3  -2  14       17.91       25.85     22.10 o 
  -2  -2  14      149.69      184.34     29.85 o 
  -1  -2  14      127.72      149.99     28.10 o 
   0  -2  14        5.83        9.25     17.41 o 
   1  -2  14      300.10      310.30     33.13 o 
   2  -2  14      552.07      548.27     34.51 o 
   3  -2  14      253.12      213.84     24.92 o 
   4  -2  14      619.06      532.28     38.00 o 
   5  -2  14       17.84       19.40     21.01 o 
   6  -2  14      371.00      313.27     36.48 o 
   7  -2  14      217.70      219.90     38.09 o 
   8  -2  14       30.95       27.86     21.31 o 
   9  -2  14        0.27       -0.21     22.60 o 
  10  -2  14       76.87      105.78     32.18 o 
  11  -2  14      496.31      448.20     43.15 o 
  -5  -1  14      553.20      463.75     79.57 o 
  -4  -1  14       18.00       53.84     27.02 o 
  -3  -1  14        8.49       -3.13     20.46 o 
  -2  -1  14     1025.95     1025.71     53.30 o 
  -1  -1  14       49.47       56.21     23.11 o 
   0  -1  14        4.57        8.72     17.19 o 
   1  -1  14       14.91       32.29     18.26 o 
   2  -1  14      271.76      255.29     30.45 o 
   3  -1  14      227.77      180.16     26.25 o 
   4  -1  14       11.67        1.69     16.88 o 
   5  -1  14       71.16       69.46     23.18 o 
   6  -1  14      394.97      440.18     39.64 o 
   7  -1  14        2.95      -20.50     20.50 o 
   8  -1  14        7.98        3.63     18.49 o 
   9  -1  14       30.04       25.65     23.18 o 
  10  -1  14      122.38      159.72     30.37 o 
  11  -1  14       77.39       82.58     27.99 o 
  -6   0  14       93.99       59.48     48.22 o 
  -5   0  14      171.63       94.84     53.05 o 
  -4   0  14       51.98       93.49     35.21 o 
  -3   0  14      135.36      135.16     27.84 o 
  -2   0  14        0.01       15.29     19.76 o 
  -1   0  14        5.08       13.38     20.26 o 
   0   0  14       14.32        8.31     17.47 o 
   1   0  14      757.40      716.38     41.52 o 
   2   0  14        0.57        6.53     17.97 o 
   3   0  14      188.73      261.89     33.56 o 
   4   0  14        4.72       16.60     19.11 o 
   5   0  14     2278.69     2317.90     75.54 o 
   6   0  14      830.29      812.46     50.27 o 
   7   0  14     1983.69     2195.04     91.07 o 
   8   0  14      849.26      878.07     86.80 o 
   9   0  14      119.99      123.51     26.64 o 
  10   0  14      126.98      140.56     28.03 o 
  11   0  14       15.19       35.26     26.28 o 
  12   0  14       90.84       60.98     32.11 o 
  -6   1  14      176.46      108.50     63.49 o 
  -5   1  14      291.11      339.58     78.77 o 
  -4   1  14      500.10      539.72     55.26 o 
  -3   1  14      360.75      375.63     38.41 o 
  -2   1  14      404.73      364.07     38.11 o 
  -1   1  14     1150.81     1271.43     59.19 o 
   0   1  14      889.49      923.75     85.40 o 
   1   1  14      455.33      466.60     41.27 o 
   2   1  14      247.04      245.05     33.58 o 
   3   1  14       87.39      136.89     28.72 o 
   4   1  14      496.83      549.07     52.61 o 
   5   1  14     2194.32     2023.16     87.47 o 
   6   1  14     2482.94     2239.97    148.89 o 
   7   1  14     3750.45     3767.38    116.95 o 
   8   1  14      561.37      598.03     45.88 o 
   9   1  14      777.70      863.56     43.74 o 
  10   1  14       45.86       31.90     21.30 o 
  11   1  14       14.76       38.81     26.48 o 
  12   1  14       11.09       30.39     31.66 o 
  -6   2  14      134.94      153.91     64.70 o 
  -5   2  14      134.47      144.77     44.83 o 
  -4   2  14      161.40      174.57     32.82 o 
  -3   2  14        9.39       20.34     20.46 o 
  -2   2  14       53.51       50.93     24.91 o 
  -1   2  14       52.91       51.32     32.35 o 
   0   2  14       12.96       22.24     26.45 o 
   1   2  14     1273.18     1213.26     70.77 o 
   2   2  14      136.50      131.70     33.35 o 
   3   2  14      319.55      311.31     44.95 o 
   4   2  14      197.29      206.84     39.19 o 
   5   2  14     2896.41     2786.99    100.06 o 
   6   2  14     1317.03     1358.77     61.02 o 
   7   2  14      907.87      902.03     49.01 o 
   8   2  14      378.84      398.19     36.19 o 
   9   2  14      402.31      458.69     36.97 o 
  10   2  14       31.22       30.53     19.78 o 
  11   2  14      304.60      318.49     37.44 o 
  12   2  14        0.45      -11.86     31.52 o 
  -6   3  14     1192.96      917.46     89.62 o 
  -5   3  14      265.77      320.05     53.15 o 
  -4   3  14       10.37        9.12     24.27 o 
  -3   3  14       19.02        1.97     18.30 o 
  -2   3  14      274.09      268.58     31.44 o 
  -1   3  14       30.70        6.23     20.41 o 
   0   3  14        1.35       14.35     21.22 o 
   1   3  14       57.74       56.34     22.90 o 
   2   3  14      389.80      488.43     42.15 o 
   3   3  14       40.48       23.87     20.14 o 
   4   3  14        0.87      -14.63     17.26 o 
   5   3  14     1778.03     1778.41     65.99 o 
   6   3  14      201.56      216.04     28.10 o 
   7   3  14     1475.63     1530.12     54.27 o 
   8   3  14        0.69        8.72     17.41 o 
   9   3  14        5.03       -5.42     16.60 o 
  10   3  14      115.42      138.58     25.28 o 
  11   3  14      428.26      449.00     36.57 o 
  12   3  14      165.19      200.61     30.96 o 
  -6   4  14       19.80      -17.28     55.86 o 
  -5   4  14       38.25       33.65     46.21 o 
  -4   4  14      519.46      522.09     43.12 o 
  -3   4  14      157.79      156.93     25.13 o 
  -2   4  14       45.58       33.25     19.57 o 
  -1   4  14      257.38      273.02     30.18 o 
   0   4  14     1380.89     1398.35     58.49 o 
   1   4  14      338.40      347.72     36.62 o 
   2   4  14       41.56       29.82     19.68 o 
   3   4  14        1.05       -8.70     16.81 o 
   4   4  14      264.54      258.93     32.34 o 
   5   4  14       13.82       38.07     19.65 o 
   6   4  14       16.72       18.20     18.03 o 
   7   4  14     1176.31     1147.02     47.16 o 
   8   4  14       31.04       32.34     18.01 o 
   9   4  14      177.97      172.90     25.39 o 
  10   4  14       64.26       75.67     21.16 o 
  11   4  14       14.89        1.84     22.12 o 
  12   4  14      131.08      126.65     30.79 o 
  -5   5  14      329.38      358.71     47.50 o 
  -4   5  14       14.25       15.92     21.93 o 
  -3   5  14      117.24      108.51     25.43 o 
  -2   5  14      539.89      560.16     36.40 o 
  -1   5  14      219.34      223.60     27.32 o 
   0   5  14      266.06      230.20     32.29 o 
   1   5  14        9.16        4.34     17.41 o 
   2   5  14      336.77      344.11     34.65 o 
   3   5  14      330.45      290.88     32.62 o 
   4   5  14       36.77       36.97     19.05 o 
   5   5  14       84.61       83.24     21.80 o 
   6   5  14        0.91       -7.98     16.53 o 
   7   5  14        0.19       -4.79     15.03 o 
   8   5  14      314.35      288.44     29.04 o 
   9   5  14       57.63       41.33     18.32 o 
  10   5  14      574.45      598.54     35.58 o 
  11   5  14       63.32       58.96     20.78 o 
  12   5  14      163.33       97.85     42.89 o 
  -5   6  14      225.95      227.46     59.07 o 
  -4   6  14       33.00       28.28     31.52 o 
  -3   6  14      151.47      154.16     25.20 o 
  -2   6  14      120.18      127.61     21.97 o 
  -1   6  14      270.81      301.96     29.56 o 
   0   6  14       88.38       74.12     21.91 o 
   1   6  14      152.62      164.93     23.56 o 
   2   6  14       83.11       64.18     18.92 o 
   3   6  14       12.73       18.05     16.22 o 
   4   6  14       85.52      107.44     20.21 o 
   5   6  14      292.81      304.69     28.46 o 
   6   6  14       25.23       58.48     17.73 o 
   7   6  14       84.76      114.83     20.49 o 
   8   6  14      493.12      534.77     32.81 o 
   9   6  14      937.68     1007.74     39.72 o 
  10   6  14     1262.85     1184.98     51.92 o 
  11   6  14      383.53      391.10     52.26 o 
  -3   7  14        0.29       -2.43     21.40 o 
  -2   7  14       90.67       56.78     21.67 o 
  -1   7  14       52.91       73.25     20.67 o 
   0   7  14        0.42       -6.74     18.25 o 
   1   7  14        3.89        1.30     18.43 o 
   2   7  14      585.47      576.00     38.14 o 
   3   7  14      664.46      637.24     34.76 o 
   4   7  14      693.34      689.06     35.35 o 
   5   7  14       23.48       12.18     16.76 o 
   6   7  14      374.23      318.96     32.39 o 
   7   7  14      137.92      147.70     22.44 o 
   8   7  14      166.35      167.54     23.62 o 
   9   7  14      741.48      807.58     36.16 o 
  10   7  14     1326.34     1414.15     55.53 o 
  11   7  14      170.45      103.99     48.74 o 
  -4   8  14      137.89       81.18     67.92 o 
  -3   8  14        0.62       -6.06     23.72 o 
  -2   8  14       33.08       28.70     25.07 o 
  -1   8  14       44.00       41.80     21.10 o 
   0   8  14       14.29       14.81     13.62 o 
   1   8  14        2.77       -6.87     13.60 o 
   2   8  14     1434.06     1487.31     40.55 o 
   3   8  14      327.75      331.12     26.25 o 
   4   8  14       28.59       37.88     15.55 o 
   5   8  14       67.77       59.31     16.34 o 
   6   8  14      203.30      185.73     27.35 o 
   7   8  14       45.32       56.30     18.93 o 
   8   8  14      152.85      135.67     22.42 o 
   9   8  14      201.42      220.59     30.09 o 
  10   8  14      369.53      510.08     63.85 o 
  11   8  14      298.18      269.05     53.78 o 
  -4   9  14      138.18      113.73     55.46 o 
  -3   9  14       40.86       65.91     56.26 o 
  -2   9  14      512.69      566.36     59.67 o 
  -1   9  14       11.24       -0.63     23.27 o 
   0   9  14      254.85      326.16     37.77 o 
   1   9  14      316.44      315.19     33.16 o 
   2   9  14      345.42      349.85     36.81 o 
   3   9  14      163.04      144.83     32.38 o 
   4   9  14      429.23      408.56     43.19 o 
   5   9  14      844.98      896.78     55.12 o 
   6   9  14        1.63       18.99     25.43 o 
   7   9  14       97.12      112.51     27.20 o 
   8   9  14        5.05       12.89     26.34 o 
   9   9  14       29.46       53.92     34.99 o 
  10   9  14       68.48       11.40     35.49 o 
  -3  10  14       37.72       59.88     58.27 o 
  -2  10  14      285.90      298.18     45.86 o 
  -1  10  14      229.65      210.22     34.07 o 
   0  10  14      487.42      432.14     42.92 o 
   1  10  14       51.27       21.65     22.78 o 
   2  10  14       18.35       34.15     22.88 o 
   3  10  14      131.36      108.21     25.42 o 
   4  10  14      953.26      868.26     51.96 o 
   5  10  14       33.96       33.45     27.39 o 
   6  10  14      398.32      392.46     45.14 o 
   7  10  14      260.52      260.93     52.60 o 
   8  10  14        5.07       19.53     32.60 o 
   9  10  14       26.50        3.97     29.58 o 
  10  10  14       11.95       14.87     44.61 o 
  -2  11  14      104.09       71.93     46.21 o 
  -1  11  14       96.96       77.10     32.35 o 
   0  11  14       16.60       11.88     27.83 o 
   1  11  14       90.00       76.92     28.69 o 
   2  11  14      145.35      174.57     29.12 o 
   3  11  14      108.82      103.67     26.14 o 
   4  11  14      215.28      167.98     31.57 o 
   5  11  14       90.24       76.24     29.51 o 
   6  11  14      204.63      194.12     34.47 o 
   7  11  14        1.29      -14.36     26.30 o 
   8  11  14       95.60       98.12     31.72 o 
   9  11  14       59.84       91.63     55.46 o 
   0  12  14      118.23       95.64     43.47 o 
   1  12  14        0.48        3.23     33.79 o 
   2  12  14      153.23      148.42     40.77 o 
   3  12  14        1.46       23.39     34.46 o 
   4  12  14      244.71      241.39     42.67 o 
   5  12  14        2.11       18.89     43.40 o 
   6  12  14        0.40        2.81     42.60 o 
   7  12  14       17.76       61.89     49.43 o 
   8  12  14       23.40       41.39     42.20 o 
   2  13  14       59.54       40.19     69.92 o 
   3  13  14        0.17      -10.15     35.11 o 
   4  13  14        7.51        5.44     35.51 o 
   5  13  14      272.92      290.95     77.56 o 
   1  -7  15       16.34      -14.26     35.97 o 
   2  -7  15      344.63      356.66     57.37 o 
   3  -7  15        1.56        9.47     42.09 o 
   4  -7  15       55.76       74.78     49.09 o 
   5  -7  15      147.77      164.31     41.31 o 
  -1  -6  15        4.70       -2.45     60.88 o 
   0  -6  15       84.33      106.86     33.64 o 
   1  -6  15        0.54       12.34     26.65 o 
   2  -6  15        2.34       -8.38     23.71 o 
   3  -6  15      156.76      165.42     30.04 o 
   4  -6  15       14.82       18.56     24.87 o 
   5  -6  15      463.21      415.92     41.81 o 
   6  -6  15       58.98       29.82     30.99 o 
   7  -6  15       29.97       50.98     41.13 o 
  -2  -5  15       82.12       58.13     28.94 o 
  -1  -5  15      143.30      137.89     34.42 o 
   0  -5  15      153.44      176.76     25.39 o 
   1  -5  15      204.77      232.88     26.14 o 
   2  -5  15      424.87      473.03     38.08 o 
   3  -5  15     1374.03     1553.25     61.27 o 
   4  -5  15      328.12      357.40     42.41 o 
   5  -5  15      468.77      429.84     46.47 o 
   6  -5  15       66.51       56.50     29.07 o 
   7  -5  15      268.05      219.72     33.52 o 
   8  -5  15      116.33      126.03     41.18 o 
  -3  -4  15        0.10       -8.04     52.24 o 
  -2  -4  15        3.34       -8.77     29.38 o 
  -1  -4  15      109.93      169.25     25.84 o 
   0  -4  15       10.10        0.36     18.97 o 
   1  -4  15      192.03      236.18     26.14 o 
   2  -4  15     1345.10     1386.16     45.07 o 
   3  -4  15     4532.73     4536.87     91.88 o 
   4  -4  15     1272.59     1365.80     58.08 o 
   5  -4  15      674.24      767.79     59.90 o 
   6  -4  15       55.80       60.00     34.12 o 
   7  -4  15      509.91      511.73     61.29 o 
   8  -4  15      503.50      458.43     55.32 o 
   9  -4  15      179.06      204.13     49.10 o 
  -3  -3  15       85.63      104.89     54.25 o 
  -2  -3  15       27.55        7.59     31.87 o 
  -1  -3  15        9.97      -12.92     21.74 o 
   0  -3  15      278.93      287.00     37.09 o 
   1  -3  15     1375.93     1436.65     46.89 o 
   2  -3  15      928.05      880.85     39.40 o 
   3  -3  15     1802.35     1818.34     56.66 o 
   4  -3  15      872.39      878.05     49.67 o 
   5  -3  15     1208.69     1157.47     55.65 o 
   6  -3  15      364.93      357.56     49.03 o 
   7  -3  15      501.08      405.92     45.08 o 
   8  -3  15       78.53       60.94     32.01 o 
   9  -3  15       64.06       72.62     25.83 o 
  10  -3  15       59.42       26.12     39.78 o 
  -4  -2  15       94.02       67.88     38.00 o 
  -3  -2  15       40.63       40.74     56.86 o 
  -2  -2  15        9.76       -2.36     22.94 o 
  -1  -2  15       58.77       44.46     23.23 o 
   0  -2  15       22.59       13.93     19.58 o 
   1  -2  15      100.63       69.43     21.01 o 
   2  -2  15      539.53      491.79     36.54 o 
   3  -2  15     1074.35     1075.99     47.35 o 
   4  -2  15      163.12      180.49     26.15 o 
   5  -2  15      460.31      509.48     51.03 o 
   6  -2  15      562.12      454.91     40.28 o 
   7  -2  15      647.51      662.54     46.47 o 
   8  -2  15        0.68      -12.15     22.48 o 
   9  -2  15        7.05        0.40     27.76 o 
  10  -2  15      156.87      111.14     29.59 o 
  -4  -1  15      373.85      396.82     60.36 o 
  -3  -1  15      394.02      444.60     44.71 o 
  -2  -1  15       47.72       49.19     24.13 o 
  -1  -1  15        3.91       -0.89     19.28 o 
   0  -1  15       16.22        5.53     19.42 o 
   1  -1  15        6.93        5.95     16.80 o 
   2  -1  15       21.21       38.49     18.77 o 
   3  -1  15        3.69      -14.07     15.90 o 
   4  -1  15      231.53      231.55     28.69 o 
   5  -1  15      665.23      521.31     41.58 o 
   6  -1  15       56.09       20.59     20.79 o 
   7  -1  15       13.47       14.02     19.08 o 
   8  -1  15       16.09        8.79     21.47 o 
   9  -1  15       49.73       43.21     25.89 o 
  10  -1  15      264.94      231.00     30.46 o 
  11  -1  15        8.36        3.19     29.36 o 
  -5   0  15      331.34      371.32     71.53 o 
  -4   0  15       57.08       40.50     35.64 o 
  -3   0  15      240.78      283.97     38.56 o 
  -2   0  15      335.89      360.32     38.89 o 
  -1   0  15       68.07       57.57     22.97 o 
   0   0  15       10.91        8.28     18.89 o 
   1   0  15        0.00        1.48     17.25 o 
   2   0  15      148.08      166.41     24.69 o 
   3   0  15      389.40      358.07     33.07 o 
   4   0  15      633.30      541.74     37.24 o 
   5   0  15        0.09       -4.63     18.04 o 
   6   0  15      740.04      671.17     45.28 o 
   7   0  15      272.14      361.91     32.95 o 
   8   0  15      706.72      753.19     86.22 o 
   9   0  15      143.87      135.36     31.05 o 
  10   0  15      196.72      182.41     34.72 o 
  11   0  15      269.81      280.34     38.67 o 
  -5   1  15      517.65      504.34     83.19 o 
  -4   1  15       52.50       57.31     37.22 o 
  -3   1  15      529.12      519.01     43.94 o 
  -2   1  15       28.11       36.91     21.81 o 
  -1   1  15      154.94      174.18     29.36 o 
   0   1  15      131.72      123.20     27.31 o 
   1   1  15        0.10       10.10     23.56 o 
   2   1  15      328.41      275.37     35.35 o
[truncated: 31,203 more chars]
